# Supplementary material for: Taxonomic Structure and Wing Pattern Evolution in the Parnassius mnemosyne Species Complex (Lepidoptera, Papilionidae)
Source: Insects. 2023 Dec 12;14(12):942. doi: 10.3390/insects14120942 (PMC10744292; doi:10.3390/insects14120942)
Supplement: Supplementary file 1 [file insects-14-00942-s001.zip]

Archive with 3 entries (3 files):
- Supplementary_Material_S1.xlsx
- Supplementary_Material_S2.fas
- Supplementary_Material_S3.pdf
