# Supplementary material for: Taxonomic Structure and Wing Pattern Evolution in the Parnassius mnemosyne Species Complex (Lepidoptera, Papilionidae)
Source: Insects. 2023 Dec 12;14(12):942. doi: 10.3390/insects14120942 (PMC10744292; doi:10.3390/insects14120942)
Supplement: Supplementary file 1 [file insects-14-00942-s001.zip › Supplementary_Material_S2.fas]

>AM231433 orleans johanna W212 haplotype orl1
ACATTATATTTTATTTTTGGTATTTGAGCAGGTATAATAGGAACCTCTTTAAGATTATTA
ATTCGTACTGAATTAGGTAATCCTGGATCTTTAATTGGAGATGATCAAATTTATAACACT
ATTGTAACAGCTCATGCTTTTATTATAATTTTTTTTATAGTTATACCAATTATAATTGGA
GGATTTGGAAATTGATTAATTCCATTAATATTAGGAGCCCCAGATATAGCTTTCCCCCGA
ATAAATAATATAAGATTTTGACTATTACCCCCCTCATTAACCTTATTAATTTCCAGAAGA
ATCGTAGAAAATGGAGCAGGAACTGGATGAACAGTTTATCCCCCTTTATCCTCTAATATT
GCCCATAGTGGAAGATCAGTTGATTTAGCTATCTTTTCTTTACATTTAGCTGGAATTTCA
TCTATTTTAGGAGCTATTAATTTTATTACAACTATTATTAATATACGAATTAATCATATA
TCATTTGATCAAATACCCCTTTTCGTATGAGCAGTAGGAATTACTGCTTTACTTTTATTA
TTATCTTTACCTGTTTTAGCAGGTGCTATTACTATACTTCTTACAGATCGAAATCTTAAT
ACTTCATTTTTTGATCCAGCAGGAGGTGGAGATCCTATTTTATACCAA----------
>MH518694 orleans haplotype orl2
------------------GGTATTTGAGCAGGTATAATAGGAACCTCTTTAAGATTATTA
ATTCGTACTGAATTAGGTAATCCTGGATCTTTAATTGGAGATGATCAAATTTATAACACT
ATTGTAACAGCTCATGCTTTTATTATAATTTTTTTTATAGTTATACCAATTATAATTGGA
GGATTTGGAAATTGATTAATTCCATTAATATTAGGAGCCCCAGATATAGCTTTCCCCCGA
ATAAATAATATAAGATTTTGACTATTACCCCCTTCATTAACCTTATTAATTTCCAGAAGA
ATCGTAGAAAATGGAGCAGGAACTGGATGAACAGTTTATCCCCCTTTATCCTCTAATATT
GCCCATGGTGGAAGATCAGTTGATTTAGCTATTTTTTCTTTACATTTAGCTGGAATTTCA
TCTATTTTAGGAGCTATTAATTTTATTACAACTATTATTAATATACGAATTAATCATATA
TCATTTGATCAAATACCCCTTTTCGTATGAGCAGTAGGAATTACTGCTTTACTTTTATTA
TTATCTTTACCTGTTTTAGCAGGTGCTATTACTATACTTCTTACAGATCGAAATCTTAAT
ACTTCATTTTTTGATCCAGCAGGAGGTGGAGATCCTATTTTATACCAACATTTATTTT
>LOWAM001 Kyrgyzstan Tajikistan Alai 14 gig1
ACACTATATTTTATTTTTGGTATTTGAGCAGGTATAGTAGGAACCTCTTTAAGATTATTA
ATTCGTACTGAATTAGGTAATCCTGGATCTTTAATTGGAGATGATCAAATTTATAATACT
ATTGTAACAGCTCATGCTTTTATTATAATTTTTTTCATAGTTATACCAATTATAATTGGA
GGATTTGGAAATTGATTAATTCCTTTAATATTAGGAGCCCCAGATATAGCTTTTCCTCGA
ATAAATAATATAAGATTTTGATTACTACCCCCTTCATTAACTTTATTAATTTCTAGAAGA
ATTGTAGAAAATGGAGCAGGAACAGGATGAACAGTTTATCCCCCTTTATCATCTAATATC
GCTCATAGAGGTAGTTCAGTTGATTTAGCTATTTTTTCTTTACATTTAGCAGGAATTTCA
TCAATTTTAGGAGCTATTAATTTCATTACAACTATTATTAATATACGAATTAACCATATA
TCATTTGATCAAATACCCCTCTTTGTATGAGCAGTAGGAATTACTGCTTTACTTTTATTA
TTATCTTTACCTGTATTAGCTGGTGCTATTACTATATTATTAACAGATCGAAATCTTAAT
ACTTCATTTTTTGATCCTGCAGGAGGTGGAGATCCTATTTTATATCAACATTTA
>LOWAM004 Uzbekistan Tajikistan Gissar 41 gig2
ACACTATATTTTATTTTTGGTATTTGAGCAGGTATAGTAGGAACCTCTTTAAGATTATTA
ATTCGTACTGAATTAGGTAATCCTGGATCTTTAATTGGAGATGATCAAATTTATAATACT
ATTGTAACAGCTCATGCTTTTATTATAATTTTTTTCATAGTTATACCAATTATAATTGGA
GGATTTGGAAATTGATTAATTCCTTTAATATTAGGAGCCCCAGATATAGCTTTTCCTCGA
ATAAATAATATAAGATTTTGATTACTACCCCCTTCATTAACTTTATTAATTTCCAGAAGA
ATTGTAGAAAATGGAGCAGGAACAGGATGAACAGTTTATCCCCCTTTATCATCTAATATC
GCTCATAGAGGTAGTTCAGTTGATTTAGCTATTTTTTCTTTACATTTAGCAGGAATTTCA
TCAATTTTAGGAGCTATTAATTTCATTACAACTATTATTAATATACGAATTAACCATATA
TCATTTGATCAAATACCCCTCTTTGTATGAGCAGTAGGAATTACTGCTTTACTTTTATTA
TTATCTTTACCTGTATTAGCTGGTGCTATTACTATATTATTAACAGATCGAAATCTTAAT
ACTTCATTTTTTGATCCTGCAGGAGGTGGAGATCCTATTTTATATCAACATTTA
>LOWAM007 Kyrgyzstan TianShan 24 ori1
ACACTATATTTTATTTTTGGTATTTGAGCAGGTATAGTAGGAACCTCTTTAAGATTATTA
ATTCGTACTGAATTAGGTAATCCTGGATCTTTAATTGGAGATGATCAAATTTATAATACT
ATTGTAACAGCTCATGCTTTTATTATAATTTTTTTTATAGTTATACCAATTATAATTGGA
GGATTTGGAAATTGATTAATTCCTTTAATATTAGGGGCCCCAGATATAGCTTTTCCTCGA
ATAAATAATATAAGATTTTGATTATTACCCCCTTCATTAACTTTATTAATTTCTAGAAGA
ATTGTAGAAAATGGAGCAGGAACAGGATGAACAGTTTATCCCCCTTTATCATCTAATATC
GCTCATAGAGGTAGTTCAGTTGATTTAGCTATTTTTTCTTTACATTTAGCAGGAATTTCA
TCAATCTTAGGAGCTATTAATTTTATTACAACTATTATTAATATACGAATTAATCATATA
TCATTTGATCAAATACCTCTCTTTGTATGAGCAGTAGGAATTACTGCTTTACTTTTATTA
CTATCTTTACCTGTATTAGCTGGTGCTATTACTATATTATTAACAGATCGAAATCTTAAT
ACTTCATTTTTTGATCCTGCAGGAGGTGGAGATCCTATTTTATATCAACATTTA
>LOWAM009 Kyrgyzstan TianShan 6 ori2
ACACTATATTTTATTTTTGGTATTTGAGCAGGTATAGTAGGAACCTCTTTAAGATTATTA
ATTCGTACTGAATTAGGTAATCCTGGATCTTTGATTGGAGATGATCAAATTTATAATACT
ATTGTAACAGCTCATGCTTTTATTATAATTTTTTTTATAGTTATACCAATTATAATTGGA
GGATTTGGAAATTGATTAATTCCTTTAATATTAGGGGCCCCAGATATAGCTTTTCCTCGA
ATAAATAATATAAGATTTTGATTATTACCCCCTTCATTAACTTTATTAATTTCTAGAAGA
ATTGTAGAAAATGGAGCAGGAACAGGATGAACAGTTTATCCCCCTTTATCATCTAATATC
GCTCATAGAGGTAGTTCAGTTGATTTAGCTATTTTTTCTTTACATTTAGCAGGAATTTCA
TCAATCTTAGGAGCTATTAATTTTATTACAACTATTATTAATATACGAATTAATCATATA
TCATTTGATCAAATACCTCTCTTTGTATGAGCAGTAGGAATTACTGCTTTACTTTTATTA
CTATCTTTACCTGTATTAGCTGGTGCTATTACTATATTATTAACAGATCGAAATCTTAAT
ACTTCATTTTTTGATCCTGCAGGAGGTGGAGATCCTATTTTATATCAACATTTA
>LOWAM013 Turkey Georgia 3 mne5
ACACTATATTTTATTTTTGGTATTTGAGCAGGTATAGTAGGAACCTCTTTAAGATTATTA
ATTCGTACTGAATTAGGTAATCCTGGATCTTTAATTGGAGATGATCAAATTTATAATACT
ATTGTAACAGCTCATGCTTTTATTATAATTTTTTTTATAGTTATACCAATTATAATTGGA
GGATTTGGAAATTGATTAATTCCTTTAATATTAGGAGCCCCAGATATAGCTTTTCCTCGA
ATAAATAATATAAGATTTTGATTACTGCCCCCCTCATTAACTTTATTAATTTCTAGAAGA
ATTGTAGAAAATGGAGCAGGAACAGGATGAACAGTTTATCCCCCTTTATCATCTAATATC
GCTCATAGAGGTAGTTCAGTTGATTTAGCTATTTTTTCTTTACATTTAGCAGGAATTTCA
TCAATCTTAGGAGCTATTAATTTTATTACAACTATTATTAATATACGAATTAACCATATA
TCATTTGATCAAATACCTCTCTTTGTATGAGCAGTAGGAATTACTGCTTTACTTTTATTA
TTATCTTTACCTGTATTAGCTGGTGCTATTACTATATTATTAACAGATCGAAATCTTAAT
ACTTCATTTTTTGATCCTGCAGGAGGTGGAGATCCTATTTTATATCAACATTTA
>LOWAM014 Turkey Ovitdagi mne6
ACACTATATTTTATTTTTGGTATTTGAGCAGGTATAGTAGGAACCTCTTTAAGATTATTA
ATTCGTACTGAATTAGGTAATCCTGGATCTTTAATTGGAGATGATCAAATTTATAATACT
ATTGTAACAGCTCATGCTTTTATTATAATTTTTTTTATAGTTATACCAATTATAATTGGA
GGATTTGGAAATTGATTAATTCCTTTAATATTAGGAGCCCCAGATATAGCTTTTCCTCGA
ATAAATAATATAAGATTTTGATTACTGCCCCCCTCATTAACTTTATTAATTTCCAGAAGA
ATTGTAGAAAATGGAGCAGGAACAGGATGAACAGTTTATCCCCCTTTATCATCTAATATC
GCTCATAGAGGTAGTTCAGTTGATTTAGCTATTTTTTCTTTACATTTAGCAGGAATTTCA
TCAATCTTAGGAGCTATTAATTTTATTACAACTATTATTAATATACGAATTAACCATATA
TCATTTGATCAAATACCTCTCTTTGTATGAGCAGTAGGAATTACTGCTTTACTTTTATTA
TTATCTTTACCTGTATTAGCTGGTGCTATTACTATATTATTAACAGATCGAAATCTTAAT
ACTTCATTTTTTGATCCTGCAGGAGGTGGAGATCCTATTTTATATCAACATTTA
>LOWAM015 Don Borisovka Saratov 12 mne3
ACACTATATTTTATTTTTGGTATTTGAGCAGGTATAGTAGGAACCTCTTTAAGATTATTA
ATTCGTACTGAATTAGGTAATCCTGGATCTTTAATTGGAGATGATCAAATTTATAATACT
ATTGTAACAGCTCATGCTTTTATTATAATTTTTTTTATAGTTATACCAATTATAATTGGA
GGATTTGGAAATTGATTAATTCCTTTAATATTAGGAGCCCCAGATATAGCTTTTCCTCGA
ATAAATAATATAAGATTTTGATTACTACCCCCCTCATTAACTTTATTAATTTCTAGAAGA
ATTGTAGAAAATGGAGCAGGAACAGGATGAACAGTTTATCCCCCTTTATCATCTAATATC
GCTCATAGAGGTAGTTCAGTTGATTTAGCTATTTTTTCTTTACATTTAGCAGGAATTTCA
TCAATCTTAGGAGCTATTAATTTTATTACAACTATTATTAATATACGAATTAACCATATA
TCATTTGATCAAATACCTCTCTTTGTATGAGCAGTAGGAATTACTGCTTTACTTTTATTA
TTATCTTTACCTGTATTAGCTGGTGCTATTACTATATTATTAACAGATCGAAATCTTAAT
ACTTCATTTTTTGATCCTGCAGGAGGTGGGGATCCTATTTTATATCAACATTTA
>LOWAM018 Kyrgyzstan Karamyk gig6
ACACTATATTTTATTTTTGGTATTTGAGCAGGTATAGTAGGAACCTCTTTAAGATTATTA
ATTCGTACTGAATTAGGTAATCCTGGATCTTTAATTGGAGATGATCAAATTTATAATACT
ATTGTAACAGCTCATGCTTTTATTATAATTTTTTTTATAGTTATACCAATTATAATTGGA
GGATTTGGAAATTGATTAATTCCTTTAATATTAGGAGCCCCAGATATAGCTTTTCCTCGA
ATAAATAATATAAGATTTTGATTACTACCCCCTTCATTAACTTTATTAATTTCTAGAAGA
ATTGTAGAAAATGGAGCAGGAACAGGATGAACAGTTTATCCCCCTTTATCATCTAATATC
GCTCATAGAGGTAGTTCAGTTGATTTAGCTATTTTTTCTTTACATTTAGCAGGAATTTCA
TCAATTTTAGGAGCTATTAATTTCATTACAACTATTATTAATATACGAATTAACCATATA
TCATTTGATCAAATACCCCTCTTTGTATGAGCAGTAGGAATTACTGCTTTACTTTTATTA
TTATCTTTACCTGTATTAGCTGGTGCTATTACTATATTATTAACAGATCGAAATCTTAAT
ACTTCATTTTTTGATCCAGCAGGAGGTGGAGATCCTATTTTATATCAACATTTA
>LOWAM019 Kyrgyzstan Karamyk gig4
ACACTATATTTTATTTTTGGTATTTGAGCAGGTATAGTAGGAACCTCTTTAAGATTATTA
ATTCGTACTGAATTAGGTAATCCTGGATCTTTAATTGGAGATGATCAAATTTATAATACT
ATTGTAACAGCTCATGCTTTTATTATAATTTTTTTCATAGTTATACCAATTATAATTGGA
GGATTTGGAAATTGATTAATTCCTTTAATATTAGGAGCCCCAGATATAGCTTTTCCTCGA
ATAAATAATATAAGATTTTGATTACTACCCCCTTCATTAACTTTATTAATTTCTAGAAGA
ATTGTAGAAAATGGAGCAGGAACAGGATGAACANTTTATCCCCCTTTATCATCTAATATC
GCTCATAGAGGTAGTTCAGTTGATTTAGCTATTTTTTCTTTACATTTAGCAGGAATTTCA
TCAATTTTAGGGGCTATTAATTTCATTACAACTATTATTAATATACGAATTAACCATATA
TCATTTGATCAAATACCCCTCTTTGTATGAGCAGTAGGAATTACTGCTTTACTTTTATTA
TTATCTTTACCTGTATTAGCTGGTGCTATTACTATATTATTAACAGATCGAAATCTTAAT
ACTTCATTTTTTGATCCTGCAGGAGGTGGAGATCCTATTTTATATCAACATTTA
>LOWAM021 Russia_Saratov Pskov 2 mne2
ACACTATATTTTATTTTTGGTATTTGAGCAGGTATAGTAGGAACCTCTTTAAGATTATTA
ATTCGTACTGAATTAGGTAATCCTGGATCTTTAATTGGAGATGATCAAATTTATAATACT
ATTGTAACAGCTCATGCTTTTATTATAATTTTTTTTATAGTTATACCAATTATAATTGGA
GGATTTGGAAATTGATTAATTCCTTTAATATTAGGAGCCCCAGATATAGCTTTTCCTCGA
ATAAATAATATAAGATTTTGATTACTACCCCCCTCATTAACTTTATTAATTTCTAGAAGA
ATTGTAGAAAATGGAGCAGGAACAGGATGAACAGTTTATCCCCCTTTATCATCTAATATC
GCTCATAGAGGTAGTTCAGTTGATTTAGCTATTTTTTCTTTACATTTAGCAGGAATTTCA
TCAATCTTAGGAGCTATTAATTTTATTACAACTATTATTAATATACGAATTAACCATATA
TCATTTGATCAAATACCTCTCTTTGTATGAGCAGTAGGAATTACTGCTTTACTTTTATTA
TTATCTTTACCTGTATTAGCTGGTGCTATTACTATATTATTAACAGATCGAAATCTTAAT
AATTCATTTTTTGATCCTGCAGGAGGTGGGGATCCTATTTTATATCAACATTTA
>LOWAM023 Saratov Luga Vologda Pskov 5 mne4
ACACTATATTTTATTTTTGGTATTTGAGCAGGTATAGTAGGAACCTCTTTAAGATTATTA
ATTCGTACTGAATTAGGTAATCCTGGATCTTTAATTGGAGATGATCAAATTTATAATACT
ATTGTAACAGCTCATGCTTTTATTATAATTTTTTTTATAGTTATACCAATTATAATTGGA
GGATTTGGAAATTGATTAATTCCTTTAATATTAGGAGCCCCAGATATAGCTTTTCCTCGA
ATAAATAATATAAGATTTTGATTACTACCCCCCTCATTAACTTTATTAATTTCTAGAAGA
ATTGTAGAAAATGGAGCAGGAACAGGATGAACAGTTTATCCCCCTTTATCATCTAATATC
GCTCATAGAGGTAGTTCAGTTGATTTAGCTATTTTTTCTTTACATTTAGCAGGAATTTCA
TCAATCTTAGGAGCTATTAATTTTATTACAACTATTATTAATATACGAATTAACCATATA
TCATTTGATCAAATACCTCTCTTTGTATGAGCAGTAGGAATTACTGCTTTACTTTTATTA
TTATCTTTACCTGTATTAGCTGGTGCTATTACTATATTATTAACAGATCGAAATCTTAAT
ACTTCATTTTTTGATCCTGCAGGAGGTGGAGATCCTATTTTATATCAACATTTA
>LOWAM027 Kazakhstan Karatau 2 ori3
ACACTATATTTTATTTTTGGTATTTGAGCAGGTATAGTAGGAACCTCTTTAAGATTATTA
ATTCGTACTGAATTAGGTAATCCTGGATCTTTAATTGGAGATGATCAAATTTATAATACT
ATTGTAACAGCTCATGCTTTTATTATAATTTTTTTTATAGTTATACCAATTATAATTGGA
GGATTTGGAAATTGATTAATTCCTTTAATATTAGGGGCCCCAGATATAGCTTTTCCTCGA
ATAAATAATATAAGATTTTGATTATTACCCCCTTCATTAACTTTATTAATTTCTAGAAGA
ATTGTAGAAAATGGAGCAGGAACAGGATGAACAGTTTATCCCCCTTTATCATCTAATATC
GCTCATAGAGGTAGTTCAGTTGATTTAGCTATTTTTTCTTTACATTTAGCAGGAATTTCA
TCAATCTTAGGAGCTATTAATTTTATTACAACTATTATTAATATACGAATTAATCATATA
TCATTTGATCAAATACCTCTCTTTGTATGAGCAGTAGGAATTACTGCTTTACTTTTATTA
CTATCCTTACCTGTATTAGCTGGTGCTATTACTATATTATTAACAGATCGAAATCTTAAT
ACTTCATTTTTTGATCCTGCAGGAGGTGGAGATCCTATTTTATATCAACATTTA
>LOWAM038 Kyrgyzstan Tjuz-Ashu 3 ori4
ACACTATATTTTATTTTTGGTATTTGAGCAGGTATAGTAGGAACCTCTTTAAGATTATTA
ATTCGTACTGAATTAGGTAATCCTGGATCTTTAATTGGAGATGATCAAATTTATAATACT
ATTGTAACAGCTCATGCTTTTATTATAATTTTTTTTATAGTTATACCAATTATAATTGGA
GGATTTGGAAATTGATTAATTCCTTTAATATTAGGGGCCCCAGATATAGCTTTTCCTCGA
ATAAATAATATAAGATTTTGATTATTACCCCCTTCATTAACTTTATTAATTTCTAGAAGA
ATTGTAGAAAATGGAGCAGGAACAGGATGAACAATTTATCCCCCTTTATCATCTAATATC
GCTCATAGAGGTAGTTCAGTTGATTTAGCTATTTTTTCTTTACATTTAGCGGGAATTTCA
TCAATCTTAGGAGCTATTAATTTTATTACAACTATTATTAATATACGAATTAATCATATA
TCATTTGATCAAATACCTCTCTTTGTATGAGCAGTAGGAATTACTGCTTTACTTTTATTA
CTATCTTTACCTGTATTAGCTGGTGCTATTACTATATTATTAACAGATCGAAATCTTAAT
ACTTCATTTTTTGATCCTGCAGGAGGTGGAGATCCTATTTTATATCAACATTTA
>LOWAM039 Kyrgyzstan 23 ori5
ACACTATATTTTATTTTTGGTATTTGAGCAGGTATAGTAGGAACCTCTTTAAGATTATTA
ATTCGTACTGAATTAGGTAATCCTGGATCTTTAATTGGAGATGATCAAATTTATAATACT
ATTGTAACAGCTCATGCTTTTATTATAATTTTTTTTATAGTTATACCAATTATAATTGGA
GGATTTGGAAATTGATTAATTCCTTTAATATTAGGGGCCCCAGATATAGCTTTTCCTCGA
ATAAATAATATAAGATTTTGATTATTACCCCCTTCATTAACTTTATTAATTTCTAGAAGA
ATTGTAGAAAATGGAGCAGGAACAGGATGAACAGTTTATCCCCCTTTATCATCTAATATC
GCTCATAGAGGTAGTTCAGTTGATTTAGCTATTTTTTCTTTACATTTAGCGGGAATTTCA
TCAATCTTAGGAGCTATTAATTTTATTACAACTATTATTAATATACGAATTAATCATATA
TCATTTGATCAAATACCTCTCTTTGTATGAGCAGTAGGAATTACTGCTTTACTTTTATTA
CTATCTTTACCTGTATTAGCTGGTGCTATTACTATATTATTAACAGATCGAAATCTTAAT
ACTTCATTTTTTGATCCTGCAGGAGGTGGAGATCCTATTTTATATCAACATTTA
>LOWAM044 Russia Borisovka 3 mne1
ACACTATATTTTATTTTTGGTATTTGAGCAGGTATAGTAGGAACCTCTTTAAGATTATTA
ATTCGTACTGAATTAGGTAATCCTGGATCTTTAATTGGAGATGATCAAATTTATAATACT
ATTGTAACAGCTCATGCTTTTATTATAATTTTTTTTATAGTTATACCAATTATAATTGGA
GGATTTGGAAATTGATTAATTCCCTTAATATTAGGAGCCCCAGATATAGCTTTTCCTCGA
ATAAATAATATAAGATTTTGATTACTACCCCCCTCATTAACTTTATTAATTTCTAGAAGA
ATTGTAGAAAATGGAGCAGGAACAGGATGAACAGTTTATCCCCCTTTATCATCTAATATC
GCTCATAGAGGTAGTTCAGTTGATTTAGCTATTTTTTCTTTACATTTAGCAGGAATTTCA
TCAATCTTAGGAGCTATTAATTTTATTACAACTATTATTAATATACGAATTAACCATATA
TCATTTGATCAAATACCTCTCTTTGTATGAGCAGTAGGAATTACTGCTTTACTTTTATTA
TTATCTTTACCTGTATTAGCTGGTGCTATTACTATATTATTAACAGATCGAAATCTTAAT
ACTTCATTTTTTGATCCTGCAGGAGGTGGAGATCCTATTTTATATCAACATTTA
>LOWAM045 Tajikistan Shakhristan 3 gig7
ACACTATATTTTATTTTTGGTATTTGAGCAGGTATAGTAGGAACCTCTTTAAGATTATTA
ATTCGTACTGAATTAGGTAATCCTGGATCTTTAATTGGAGATGATCAAATTTATAATACT
ATTGTAACAGCTCATGCTTTTATTATAATTTTTTTCATAGTTATACCAATTATAATTGGA
GGATTTGGAAATTGATTAATTCCTTTAATATTAGGAGCCCCAGATATAGCTTTTCCTCGA
ATAAATAATATAAGATTTTGATTACTACCCCCTTCATTAACTTTATTAATTTCCAGAAGA
ATTGTAGAAAATGGAGCAGGAACAGGATGAACAGTTTATCCCCCTTTATCATCTAATATT
GCTCATAGAGGTAGTTCAGTTGATTTAGCTATTTTTTCTTTACATTTAGCAGGAATTTCA
TCAATTTTAGGAGCTATTAATTTCATTACAACTATTATTAATATACGAATTAACCATATA
TCATTTGATCAAATACCCCTCTTTGTATGAGCAGTAGGAATTACTGCTTTACTTTTATTA
TTATCTTTACCTGTATTAGCTGGTGCTATTACTATATTATTAACAGATCGAAATCTTAAT
ACTTCATTTTTTGATCCTGCAGGAGGTGGAGATCCTATTTTATATCAACATTTA
>LOWAM067 Kazakhstan Kaindy ori6
ACACTATATTTTATTTTTGGTATTTGAGCAGGTATAGTAGGAACCTCTTTAAGATTATTA
ATTCGTACTGAATTAGGTAATCCTGGATCTTTAATTGGAGATGATCAAATTTATAATACT
ATTGTAACAGCTCATGCTTTTATTATAATTTTTTTTATAGTTATACCAATTATAATTGGA
GGATTTGGAAATTGATTAATTCCTTTAATATTAGGGGCCCCAGATATAGCTTTTCCTCGA
ATAAATAATATAAGATTTTGATTATTACCCCCTTCATTAACTTTATTAATTTCTAGAATA
ATTGTAGAAAATGGAGCAGGAACAGGATGAACAGTTTATCCCCCTTTATCATCTAATATC
GCTCATAGAGGTAGTTCAGTTGATTTAGCTATTTTTTCTTTACATTTAGCGGGAATTTCA
TCAATCTTAGGAGCTATTAATTTTATTACAACTATTATTAATATACGAATTAATCATATA
TCATTTGATCAAATACCTCTCTTTGTATGAGCAGTAGGAATTACTGCTTTACTTTTATTA
CTATCTTTACCTGTATTAGCTGGTGCTATTACTATATTATTAACAGATCGAAATCTTAAT
ACTTCATTTTTTGATCCTGCAGGAGGTGGAGATCCTATTTTATATCAACATTTA
>LOWAM069 Russia Teberda 2 mne7
---------TTTATTTTTGGTATTTGAGCAGGTATAGTAGGAACCTCTTTAAGATTATTA
ATTCGTACTGAATTAGGTAATCCTGGATCTTTAATTGGAGATGATCAAATTTATAATACT
ATTGTAACAGCTCATGCTTTTATTATAATTTTTTTTATAGTTATACCAATTATAATTGGA
GGATTTGGAAATTGATTAATTCCTTTAATATTAGGAGCCCCAGATATAGCTTTTCCTCGA
ATAAATAATATAAGATTTTGATTACTGCCCCCCTCATTAACTTTATTAATTTCTAGAAGA
ATTGTAGAAAATGGAGCAGGAACAGGATGAACAGTTTATCCCCCTTTATCATCTAATATC
GCTCATAGAGGTAGTTCAGTTGATTTAGCTATTTTTTCTTTACATTTAGCAGGAATTTCA
TCAATCTTAGGAGCTATTAATTTTATTACAACTATTATTAATATACGAATTAATCATATA
TCATTTGATCAAATACCTCTCTTTGTATGAGCAGTAGGAATTACNGCTTTACTTTTATTA
TTATCTTTACCTGTATTAGCTGGNGCTATTACTATATTATTAACAGATCGAAATCTNAAT
ACTTCATTTTTTGATCCTGCAGGAGGAGGAGATCCTATTTTATATCAACATTTA
>BPAL2794 Russia Pskov 56.85N 29.42E 2 mne8
ACACTATATTTTATTTTTGGTATTTGAGCAGGTATAGTAGGAACCTCTTTAAGATTATTA
ATTCGTACTGAATTAGGTAATCCTGGATCTTTAATTGGAGATGATCAAATTTATAATACT
ATTGTAACAGCTCATGCTTTTATTATAATTTTTTTTATAGTTATACCAATTATAATTGGA
GGATTTGGAAATTGATTAATTCCTTTAATATTAGGAGCCCCAGATATAGCTTTTCCTCGA
ATAAATAATATAAGATTTTGATTACTACCCCCCTCATTAACTTTATTAATTTCTAGAAGA
ATTGTAGAAAATGGAGCAGGAACAGGATGAACAGTTTATCCCCCTTTATCATCTAATATC
GCTCATAGAGGCAGTTCAGTTGATTTAGCTATTTTTTCTTTACATTTAGCAGGAATTTCA
TCAATCTTAGGAGCTATTAATTTTATTACAACTATTATTAATATACGAATTAACCATATA
TCATTTGATCAAATACCTCTCTTTGTATGAGCAGTAGGAATTACTGCTTTACTTTTATTA
TTATCTTTACCTGTATTAGCTGGTGCTATTACTATATTATTAACAGATCGAAATCTTAAT
ACTTCATTTTTTGATCCTGCAGGAGGTGGAGATCCTATTTTATATCAACATTTA
>LOWAM073 Kyrgyzstan Takhtalyk ori7
ACACTATATTTTATTTTTGGTATTTGAGCAGGTATAGTAGGAACCTCTTTAAGATTATTA
ATTCGTACTGAATTAGGTAATCCTGGATCTTTAATTGGAGATGATCAAATTTATAATACT
ATTGTAACAGCTCATGCTTTTATTATAATTTTTTTTATAGTTATACCAATTATAATTGGA
GGATTTGGAAATTGATTAATTCCTTTAATATTAGGGGCCCCAGATATAGCTTTTCCTCGA
ATAAATAATATAAGATTTTGATTATTACCCCCTTCATTAACTTTATTAATTTCTAGAAGA
ATTGTAGAAAATGGAGCAGGAACAGGATGAACAGTTTATCCCCCTTTATCATCTAATATC
GCTCATAGAGGTAGTTCAGTTGATTTAGCTATTTTTTCTTTACATTTAGCGGGGATTTCA
TCAATCTTAGGAGCTATTAATTTTATTACAACTATTATTAATATACGAATTAATCATATA
TCATTTGATCAAATACCTCTCTTTGTATGAGCAGTAGGAATTACTGCTTTACTTTTATTA
TTATCTTTACCTGTATTAGCTGGTGCTATTACTATATTATTAACAGATCGAAATCTTAAT
ACTTCATTTTTTGATCCTGCAGGAGGTGGAGATCCTATTTTATATCAACATTTA
>LOWAM086 nubilosus Turkmenistan
ACATTATATTTTATTTTTGGTATTTGAGCAGGTATAGTAGGAACTTCCTTAAGATTATTA
ATTCGTACTGAATTAGGTAATCCTGGATCTTTAATTGGAGATGATCAAATTTATAATACT
ATTGTAACAGCTCATGCTTTTATTATAATTTTTTTTATAGTTATACCAATTATAATTGGA
GGATTTGGAAATTGATTAATTCCTTTAATATTAGGAGCCCCAGATATAGCTTTCCCCCGA
ATAAATAATATAAGATTTTGATTATTACCCCCCTCATTAACTTTATTAATTTCTAGAAGA
ATTGTAGAAAATGGAGCAGGAACTGGATGAACAGTTTATCCCCCTTTATCATCTAATATT
GCCCATAGAGGTAGTTCAGTTGATTTAGCTATCTTTTCTTTACATTTAGCAGGAATTTCA
TCAATTTTAGGAGCTATTAATTTTATTACAACTATTATTAATATACGAATTAATCATATA
TCATTTGATCAAATACCTCTTTTTGTATGAGCAGTAGGAATTACTGCTTTACTTTTATTA
CTATCTTTACCTGTATTAGCTGGTGCTATTACTATATTATTAACAGATCGAAATCTTAAT
ACCTCATTTTTTGATCCAGCAGGAGGTGGAGATCCTATTTTATATCAACATTTA
>LOWAM086 nubilosus Turkmenistan
ACATTATATTTTATTTTTGGTATTTGAGCAGGTATAGTAGGAACTTCCTTAAGATTATTA
ATTCGTACTGAATTAGGTAATCCTGGATCTTTAATTGGAGATGATCAAATTTATAATACT
ATTGTAACAGCTCATGCTTTTATTATAATTTTTTTTATAGTTATACCAATTATAATTGGA
GGATTTGGAAATTGATTAATTCCTTTAATATTAGGAGCCCCAGATATAGCTTTCCCCCGA
ATAAATAATATAAGATTTTGATTATTACCCCCCTCATTAACTTTATTAATTTCTAGAAGA
ATTGTAGAAAATGGAGCAGGAACTGGATGAACAGTTTATCCCCCTTTATCATCTAATATT
GCCCATAGAGGTAGTTCAGTTGATTTAGCTATCTTTTCTTTACATTTAGCAGGAATTTCA
TCAATTTTAGGAGCTATTAATTTTATTACAACTATTATTAATATACGAATTAATCATATA
TCATTTGATCAAATACCTCTTTTTGTATGAGCAGTAGGAATTACTGCTTTACTTTTATTA
CTATCTTTACCTGTATTAGCTGGTGCTATTACTATATTATTAACAGATCGAAATCTTAAT
ACCTCATTTTTTGATCCAGCAGGAGGTGGAGATCCTATTTTATATCAACATTTA
>LOWAM196 nubilosus Turkmenistan
ACATTATATTTTATTTTTGGTATTTGAGCAGGTATAGTAGGAACTTCCTTAAGATTATTA
ATTCGTACTGAATTAGGTAATCCTGGATCTTTAATTGGAGATGATCAAATTTATAATACT
ATTGTAACAGCTCATGCTTTTATTATAATTTTTTTTATAGTTATACCAATTATAATTGGA
GGATTTGGAAATTGATTAATTCCTTTAATATTAGGAGCCCCAGATATAGCTTTCCCCCGA
ATAAATAATATAAGATTTTGATTATTACCCCCCTCATTAACTTTATTAATTTCTAGAAGA
ATTGTAGAAAATGGAGCAGGAACTGGATGAACAGTTTATCCCCCTTTATCATCTAATATT
GCCCATAGAGGTAGTTCAGTTGATTTAGCTATCTTTTCTTTACATTTAGCAGGAATTTCA
TCAATTTTAGGAGCTATTAATTTTATTACAACTATTATTAATATACGAATTAATCATATA
TCATTTGATCAAATACCTCTTTTTGTATGAGCAGTAGGAATTACTGCTTTACTTTTATTA
CTATCTTTACCTGTATTAGCTGGTGCTATTACTATATTATTAACAGATCGAAATCTTAAT
ACCTCATTTTTTGATCCAGCAGGAGGTGGAGATCCTATTTTATATCAACATTTA
>LOWAM197 Uzbekistan Sarchashma 6 gig8
ACACTATATTTTATTTTTGGTATTTGAGCAGGTATAGTAGGAACCTCTTTAAGATTATTA
ATTCGTACTGAATTAGGTAATCCTGGATCTTTAATTGGAGATGATCAAATTTATAATACT
ATTGTAACAGCTCATGCTTTTATTATAATTTTTTTCATAGTTATACCAATTATAATTGGA
GGATTTGGAAATTGATTAATTCCTTTAATATTAGGAGCCCCAGATATAGCTTTTCCTCGA
ATAAATAATATAAGATTTTGATTACTACCCCCTTCATTAACTTTATTAATTTCCAGAAGA
ATTGTAGAAAATGGAGCAGGAACAGGATGAACAGTTTATCCCCCTTTATCATCTAATATC
GCTCATAGAGGTAGTTCAGTTGATTTAGCTATTTTTTCTTTACATTTAGCAGGAATTTCA
TCAATTTTAGGAGCTATTAATTTCATTACAACTATTATTAATATACGAATTAACCATATA
TCATTTGATCAAATACCCCTCTTTGTATGAGCAGTAGGAATTACTGCTTTACTTTTATTA
TTATCTTTACCTGTATTAGCTGGTGCTATTACTATATTATTAACAGATCGAAATCTTAAT
ACTTCATTTTTTGATCCTGCAGGAGGTGGAGATCCTATTTANNATCAACATTTA
>LOWAM096 Gissar 6 gig9
ACACTATATTTTATTTTTGGTATTTGAGCAGGTATAGTAGGAACCTCTTTAAGATTATTA
ATTCGTACTGAATTAGGTAATCCTGGATCTTTAATTGGAGATGATCAAATTTATAATACT
ATTGTAACAGCTCATGCTTTTATTATAATTTTTTTCATAGTTATACCAATTATAATTGGA
GGATTTGGAAATTGATTAATTCCTTTAATATTAGGAGCCCCAGATATAGCTTTTCCTCGA
ATAAATAATATAAGATTTTGATTACTACCCCCTTCATTAACTTTATTAATTTCCAGAAGA
ATTGTAGAAAATGGAGCAGGAACAGGATGAACAGTTTATCCCCCTTTATCGTCTAATATC
GCTCATAGAGGTAGTTCAGTTGATTTAGCTATTTTTTCTTTACATTTAGCAGGAATTTCA
TCAATTTTAGGAGCTATTAATTTCATTACAACTATTATTAATATACGAATTAACCATATA
TCATTTGATCAAATACCCCTCTTTGTATGAGCAGTAGGAATTACTGCTTTACTTTTATTA
TTATCTTTACCTGTATTAGCTGGTGCTATTACTATATTATTAACAGATCGAAATCTTAAT
ACTTCATTTTTTGATCCTGCAGGAGGTGGAGATCCTATTTTATATCAACATTTA
>LOWAM099 Uzbekistan Kamchik 2 ori8
ACACTATATTTTATTTTTGGTATTTGAGCAGGTATAGTAGGAACCTCTTTAAGATTATTA
ATTCGTACTGAATTAGGTAATCCTGGATCTTTAATTGGAGATGATCAAATTTATAATACT
ATTGTAACAGCTCATGCTTTTATTATAATTTTTTTTATAGTTATACCAATTATAATTGGA
GGATTTGGAAATTGATTAATTCCTTTAATATTAGGGGCCCCAGATATAGCTTTTCCTCGA
ATAAATAATATAAGATTTTGATTATTACCCCCTTCATTAACTTTATTAATTTCTAGAAGA
ATTGTAGAAAATGGAGCAGGAACAGGATGAACAGTTTATCCCCCTTTATCATCTAATATC
GCTCATAGAGGTAGTTCAGTTGATTTAGCTATTTTTTCTTTACATTTAGCAGGAATTTCA
TCAATTTTAGGAGCTATTAATTTTATTACAACTATTATTAATATACGAATTAATCATATA
TCATTTGATCAAATACCTCTCTTTGTATGAGCAGTAGGAATTACTGCTTTACTTTTATTA
CTATCTTTACCTGTATTAGCTGGTGCTATTACTATATTATTAACAGATCGAAATCTTAAT
ACTTCATTTTTTGATCCTGCAGGAGGTGGAGATCCTATTTTATATCAACATTTA
>LOWAM115 Azerbaijan Nyus-Nyus ado1
ACACTATATTTTATTTTCGGTATTTGAGCAGGTATAGTAGGAACCTCTTTAAGATTATTA
ATTCGTACTGAATTAGGTAATCCCGGATCTTTAATTGGAGATGATCAAATTTATAACACT
ATTGTAACAGCTCATGCTTTTATTATAATTTTTTTTATAGTTATACCAATTATAATTGGA
GGATTTGGAAATTGATTAATTCCTTTAATATTAGGAGCTCCAGATATAGCTTTTCCTCGA
ATAAATAATATAAGATTTTGATTACTCCCCCCCTCATTAACTTTATTAATTTCTAGAAGA
ATTGTAGAAAATGGAGCAGGAACAGGATGAACAATTTATCCCCCTTTATCATCTAATATT
GCTCATAGAGGTAGTTCAGTTGATTTAGCTATTTTTTCTTTACATTTAGCAGGAATTTCA
TCAATCTTAGGAGCTATTAATTTTATTACAACTATTATTAACATACGAATTAATCATATA
TCATTTGATCAAATACCCCTTTTTGTATGAGCAGTAGGAATTACTGCATTACTTTTATTA
TTATCTTTACCTGTATTAGCTGGTGCTATTACTATATTATTAACAGATCGAAATCTTAAT
ACTTCATTTTTTGATCCTGCAGGAGGTGGAGATCCTATTTTATATCAACACTTA
>LOWAM116 Iran Dizin 2 ado2
ACACTATATTTTATTTTCGGTATTTGAGCAGGTATAGTAGGAACCTCTTTAAGATTATTA
ATTCGTACTGAATTAGGTAATCCTGGATCTTTAATTGGAGATGATCAAATTTATAACACT
ATTGTAACAGCTCATGCTTTTATTATAATTTTTTTTATAGTTATACCAATTATAATTGGA
GGATTTGGAAATTGATTAATTCCTTTAATATTAGGAGCTCCAGATATAGCTTTTCCTCGA
ATAAATAATATAAGATTTTGATTACTCCCCCCCTCATTAACTTTATTAATTTCTAGAAGA
ATTGTAGAAAATGGAGCAGGAACAGGATGAACAATTTATCCCCCTTTATCATCTAATATT
GCTCATAGAGGTAGTTCAGTTGATTTAGCTATTTTTTCTTTACATTTAGCAGGAATTTCA
TCAATCTTAGGAGCTATTAATTTTATTACAACTATTATTAACATACGAATTAATCATATA
TCATTTGATCAAATACCCCTTTTTGTATGAGCAGTAGGAATTACTGCATTACTTTTATTA
TTATCTTTACCTGTATTAGCTGGTGCTATTACTATATTATTAACAGATCGAAATCTTAAT
ACTTCATTTTTTGATCCTGCAGGAGGTGGAGATCCTATTTTATATCAACACTTA
>LOWAM136 Uzbekistan Tamshush 1 gig3
ACACTATATTTTATTTTTGGTATTTGAGCAGGTATAGTAGGAACCTCTTTAAGATTATTA
ATTCGTACTGAATTAGGTAATCCTGGATCTTTAATTGGAGATGATCAAATTTATAATACT
ATTGTAACAGCTCATGCTTTTATTATAATTTTTTTCATAGTTATACCAATTATAATTGGA
GGATTTGGAAATTGATTAATTCCTTTAATATTAGGAGCCCCAGATATAGCTTTTCCTCGA
ATAAATAATATAAGATTTTGATTACTACCCCCTTCATTAACTTTATTAATTTCCAGAAGA
ATTGTAGAAAATGGAGCAGGAACAGGATGAACAGTTTATCCCCCTTTATCATCTAATATC
GCTCATAGAGGTAGTTCAGTTGATTTAGCTATTTTTTCTTTACATTTAGCAGGAATTTCA
TCAATTTTAGGAGCTATTAATTTCATTACAACTATTATTAATATACGAATTAACCATATA
TCATTTGATCAAATACCCCTCTTTGTATGAGCAATAGGAATTACTGCTTTACTTTTATTA
TTATCTTTACCTGTATTAGCTGGTGCTATTACTATATTATTAACAGATCGAAATCTTAAT
ACTTCATTTTTTGATCCTGCAGGAGGTGGAGATCCTATTTTATATCAACATTTA
>LOWAM141 Tajikistan Ansob gig11
ACACTATATTTTATTTTTGGTATTTGAGCAGGTATAGTAGGAACCTCTCTAAGATTATTA
ATTCGTACTGAATTAGGTAATCCTGGATCTTTAATTGGAGATGATCAAATTTATAATACT
ATTGTAACAGCTCATGCTTTTATTATAATTTTTTTCATAGTTATACCAATTATAATTGGA
GGATTTGGAAATTGATTAATTCCTTTAATATTAGGAGCCCCAGATATAGCTTTTCCTCGA
ATAAATAATATAAGATTTTGATTACTACCCCCTTCATTAACTTTATTAATTTCCAGAAGA
ATTGTAGAAAATGGAGCAGGAACAGGATGAACAGTTTATCCCCCTTTATCATCTAATATC
GCTCATAGAGGTAGTTCAGTTGATTTAGCTATTTTTTCTTTACATTTAGCAGGAATTTCA
TCAATTTTAGGAGCTATTAATTTCATTACAACTATTATTAATATACGAATTAACCATATA
TCATTTGATCAAATACCCCTCTTTGTATGAGCAGTAGGAATTACTGCTTTACTTTTATTA
TTATCTTTACCTGTATTAGCTGGTGCTATTACTATATTATTAACAGATCGAAATCTTAAT
ACTTCATTTTTTGATCCTGCAGGAGGTGGAGATCCTATTTTATATCAACATTTA
>LOWAM149 Kyrgyzstan Songkel 2 ori9
ACACTATATTTTATTTTTGGTATTTGAGCAGGTATAGTAGGAACCTCTTTAAGATTATTA
ATTCGTACTGAATTAGGTAATCCTGGATCTTTAATTGGAGATGATCAAATTTATAATACT
ATTGTAACAGCTCATGCTTTTATTATAATTTTTTTTATAGTTATACCAATTATAATTGGA
GGATTTGGAAATTGATTAATTCCTTTAATATTAGGGGCCCCAGATATAGCTTTTCCTCGA
ATAAATAATATAAGATTTTGATTATTACCCCCCTCATTAACTTTATTAATTTCTAGAAGA
ATTGTAGAAAATGGAGCAGGAACAGGATGAACAGTTTATCCCCCTTTATCATCTAATATT
GCTCATAGAGGTAGTTCAGTTGATTTAGCTATTTTTTCTTTACATTTAGCGGGAATTTCA
TCAATCTTAGGAGCTATTAATTTTATTACAACTATTATTAATATACGAATTAATCATATA
TCATTTGATCAAATACCTCTCTTTGTATGAGCAGTAGGAATTACTGCTTTACTTTTATTA
CTATCTTTACCTGTATTAGCTGGTGCTATTACTATATTATTAACAGATCGAAATCTTAAT
ACTTCATTTTTTGATCCTGCAGGAGGTGGAGATCCTATTTTATATCAACATTTA
>LOWAM173 Tajikistan Amondara gig10 5
------------------------TGAGCAGGTATAGTAGGAACCTCTTTAAGATTATTA
ATTCGTACTGAATTAGGTAATCCTGGATCTTTAATTGGAGATGATCAAATTTATAATACT
ATTGTAACAGCTCATGCTTTTATTATAATTTTTTTCATAGTTATACCAATTATAATTGGA
GGATTTGGAAATTGATTAATTCCTTTAATATTAGGAGCCCCAGATATAGCTTTTCCTCGA
ATAAATAATATAAGATTTTGATTACTACCCCCTTCATTAACTTTATTAATTTCCAGAAGA
ATTGTAGAAAATGGAGCAGGAACAGGATGAACAGTTTATCCCCCTTTATCATCTAATATC
GCTCATAGAGGTAGTTCAGTTGATTTAGCTATTTTTTCTTTACATTTAGCAGGAATTTCA
TCAATTTTAGGAGCTATTAATTTCATTACAACTATTATTAATATACGAATTAACCATATA
TCATTTGATCAAATACCCCTCTTTGTATGAGCAGTAGGAATTACTGCTTTACTTTTATTA
TTATCTTTACCTGTATTAGCTGGTGCTATTACTATATTATTAACAGATCGAAATCTTAAT
ACTTCATTTTTTGATCCTGCAGGAGGTGGAGATCCT
>LOWAM198 Turkey Aladaglar 2 ado3
ACACTATATTTTATTTTTGGTATTTGAGCAGGTATAGTAGGAACCTCTTTAAGATTATTA
ATTCGTACTGAATTAGGTAATCCTGGATCTTTAATTAGAGATGATCAAATTTATAATACT
ATTGTAACAGCTCATGCTTTTATTATAATTTTTTTTATAGTTATACCAATTATAATTGGA
GGATTTGGAAATTGATTAATTCCTTTAATATTAGGAGCTCCAGATATAGCTTTTCCTCGA
ATAAATAATATAAGATTTTGATTACTTCCCCCTTCATTAACTTTATTAATTTCTAGAAGA
ATTGTAGAAAATGGAGCAGGAACAGGATGAACAGTTTATCCCCCTTTATCATCTAATATT
GCTCATAGAGGTAGTTCAGTTGATTTAGCTATTTTTTCTTTACATTTAGCAGGAATTTCA
TCAATCTTAGGAGCTATTAATTTTATTACAACTATTATTAATATA---------------
------------------------------------------------------------
------------------------------------------------------------
------------------------------------------------------
>LOWAM213 Tajikistan Tandukul 1 gig5
ACACTATATTTTATTTTTGGTATTTGAGCAGGTATAGTAGGAACCTCTTTAAGATTATTA
ATTCGTACTGAATTAGGTAATCCTGGATCTTTAATTGGAGATGATCAAATTTATAATACT
ATTGTAACAGCTCATGCTTTTATTATAATTTTTTTCATAGTTATACCAATTATAATTGGA
GGATTTGGAAATTGATTAATTCCTTTAATATTAGGAGCCCCAGATATAGCTTTTTCTCGA
ATAAATAATATAAGATTTTGATTACTACCCCCTTCATTAACTTTATTAATTTCTAGAAGA
ATTGTAGAAAATGGAGCAGGAACAGGATGAACAGTTTATCCCCCTTTATTATCTAATATC
GCTCATAGAGGTAGTTCAGTTGATTTAGCTATTTTTTCTTTACATTTAGCAGGAATTTCA
TCAATTTTAGGAGCTATTAATTTCATTACAACTATTATTAATATACGAATTAACCATATA
TCATTTGATCAAATACCCCTCTTTGTATGAGCAGTAGGAATTACTGCGTTACTTTTATTA
TTATCTTTACCTGTATTAGCTGGTGCTATTACTATATTATTAACAGATCGAAATCTTAAT
ACTTCATTTTTTGATCCTGCAGGAGGTGGAGATCCTATTTTATATCAACATTTA
>KX130673 Iran 30.962N 51.385E
------------------------------------------------------------
------------------------------------------------------------
------------------------------------------------------------
-----------------------tttaatattaggagccccagatatagcttttcctcga
ataaataatataagattttgattactacccccttcattaactttattaatttccagaaga
attgtagaaaatggagcaggaacaggatgaacagtttatccccctttatcgtctaatatc
gctcatagaggtagttcagttgatttagctattttttctttacatttagcaggaatttca
tcaattttaggagctattaatttcattacaactattattaatatacgaattaaccatata
tcatttgatcaaatacccctctttgtatgagcagtaggaattactgctttacttttatta
ttatctttacctgtattagctggtgctattactatattattaacagatcgaaatcttaat
acttcattttttgatcctgcaggaggtggagatcctattttatatcaacatttatttt
>EF473795 clodius voucher AC4-5 N America
------------------------TGAGCAGGAATATTAGGAACCTCTTTAAGATTATTA
ATTCGTACTGAATTAGGTAATCCTGGATCTTTAATTGGAGATGATCAAATTTATAATACT
ATTGTAACAGCTCATGCTTTTATCATAATTTTTTTCATAGTTATACCAATTATAATTGGA
GGATTTGGAAATTGATTAATTCCATTAATATTAGGAGCTCCAGATATAGCTTTTCCTCGA
ATAAATAATATAAGATTTTGATTATTACCCCCTTCATTAACTTTATTAATTTCTAGAAGA
ATTGTAGAAAATGGAGCAGGAACTGGATGAACAGTTTATCCCCCTTTATCATCTAATATT
GCTCATAGAGGAAGATCAGTTGATTTAGCTATTTTTTCTTTACATTTAGCTGGAATTTCA
TCTATCTTAGGAGCTATTAATTTTATTACAACTATTATTAATATACGAATTAATCATATA
TCATTTGATCAAATACCCCTTTTTGTATGAGCAGTAGGAATTACCGCTTTACTTCTATTA
TTATCTTTACCTGTTTTAGCAGGTGCTATTACCATATTATTAACAGATCGAAATCTTAAT
ACTTCATTTTTTGATCCAGCAGGAGGTGGAGATCCTATTTTATATCAACACTTATTTT
>AF170871 clodius N America
ACATTATATTTTATTTTTGGTATTTGAGCAGGTATAGTAGGAACCTCTTTAAGATTATTA
ATTCGTACTGAATTAGGTAATCCTGGATCTTTAATTGGAGATGATCAAATTTATAATACT
ATTGTAACAGCTCATGCTTTTATCATAATTTTTTTCATAGTTATACCAATTATAATTGGA
GGATTTGGAAATTGATTAATTCCATTAATATTAGGAGCTCCAGATATAGCTTTTCCTCGA
ATAAATAATATAAGATTTTGATTATTACCCCCTTCATTAACTTTATTAATTTCTAGAAGA
ATTGTACAAAATGGAGCAGGAACTGGATGAACAGTTTATCCCCCTTTATCATCTAATATT
GCTCATAGAGGAAGATCAGTTGATTTAGCTATTTTTTCTTTACATTTAGCTGGAATTTCA
TCTATCTTAGGAGCTATTAATTTTATTACAACTATTATTAATATACGAATTAATCATATA
TCATTTGATCAAATACCCCTTTTTGTATGAGCAGTAGGAATTACCGCTTTACTTCTATTA
TTATCTTTACCTGTTTTAGCAGGTGCTATTACCATATTATTAACAGATCGAAATCTTAAT
ACTTCATTTTTTGATCCAGCAGGAGGTGGAGATCCTATTTTATATCAACACTTATTTT
>KU875778 eversmanni USA Alaska
ACATTATATTTTATTTTTGGTATTTGAGCAGGTATAGTAGGAACCTCTTTAAGATTATTA
ATTCGTTCTGAATTAGGTAATCCTGGATCTTTAATTGGAGATGATCAAATTTATAATACT
ATTGTAACAGCTCATGCTTTTATTATAATTTTTTTTATAGTTATACCAATTATAATTGGA
GGATTTGGAAATTGATTAATTCCATTAATATTAGGAGCTCCAGATATAGCTTTTCCTCGA
ATAAATAATATAAGATTTTGATTATTACCCCCCTCATTAACCTTACTAATTTCTAGAAGA
ATTGTAGAAAATGGAGCAGGAACTGGATGAACGGTTTATCCCCCTTTATCATCTAATATT
GCTCATAGAGGAAGATCAGTTGATTTAGCTATCTTTTCTTTACATTTAGCTGGAATTTCA
TCTATCTTAGGAGCTATTAATTTTATTACAACTATTATTAATATACGAATTAATCATATA
TCATTTGATCAAATACCCCTTTTTGTATGAGCAGTAGGAATTACTGCTTTACTTTTATTA
TTATCTTTACCTGTTTTAGCAGGTGCTATTACCATATTATTAACAGATCGAAATCTTAAT
ACTTCATTTTTTGACCCAGCAGGAGGTGGAGATCCTATTTTATATCAACATTTATTT-
>FJ663892 eversmanni Russia Altai Sailyugem
---------------------ATTTGAGCAGGTATAGTAGGAACCTCTTTAAGATTATTA
ATTCGTTCTGAATTAGGTAATCCTGGATCTTTAATTGGAGATGATCAAATTTATAATACT
ATTGTAACAGCTCATGCTTTTATTATAATTTTTTTTATAGTTATACCAATTATAATTGGA
GGATTTGGAAATTGATTAATTCCATTAATATTAGGAGCTCCAGATATAGCTTTTCCTCGA
ATAAATAATATAAGATTTTGATTATTACCCCCCTCATTAACCTTACTAATTTCTAGAAGA
ATTGTAGAAAATGGAGCAGGAACTGGATGAACGGTTTATCCCCCTTTATCATCTAATATT
GCTCATAGAGGAAGATCAGTTGATTTAGCTATCTTTTCTTTACATTTAGCTGGAATTTCA
TCTATCTTAGGAGCTATTAATTTTATTACAACTATTATTAATATACGAATTAATCATATA
TCATTTGATCAAATACCCCTTTTTGTATGAGCAGTAGGAATTACTGCTTTACTTTTATTA
TTATCTTTACCTGTTTTAGCAGGTGCTATTACCATATTATTAACAGATCGAAATCTTAAT
ACTTCATTTTTTGACCCAGCAGGAGGTGGAGATCCTATTTTATATCAACATTTATTT-
>AM231430 eversmanni felderi W251 Russia Far East
ACATTATATTTTATTTTTGGTATTTGAGCAGGTATAGTAGGAACCTCTTTAAGATTATTA
ATTCGTTCTGAATTAGGTAATCCTGGATCTTTAATTGGAGATGATCAAATTTATAATACT
ATTGTAACAGCTCATGCTTTTATTATAATTTTTTTTATAGTTATACCAATTATAATTGGA
GGATTTGGAAATTGATTAATTCCATTAATATTAGGAGCTCCAGATATAGCTTTTCCTCGA
ATAAATAATATAAGATTTTGATTATTACCCCCCTCATTAACCTTACTAATTTCTAGAAGA
ATTGTAGAAAATGGAGCAGGAACTGGATGAACGGTTTATCCCCCTTTATCATCTAATATT
GCTCATAGAGGAAGATCAGTTGATTTAGCTATCTTTTCTTTACANTTAGCTGGAATTTCA
TCTATCTTAGGAGCTATTAATTTTATTACAACTATTATTAATATACGAATTAATCATATA
TCATTTGATCAAATACCCCTTTTTGTATGAGCAGTAGGAATTACTGCTTTACTTTTATTA
TTATCTTTACCTGTTTTAGCAGGTGCTATTACCATATTATTAACAGATCGAAATCTTAAT
ACTTCATTTTTTGACCCAGCAGGAGGTGGAGATCCTATTTTATATCAA----------
>AM231431 eversmanni W263 Russia 
ACATTATATTTTATTTTTGGTATTTGAGCAGGTATAGTAGGAACCTCTTTAAGATTATTA
ATTCGTTCTGAATTAGGTAATCCTGGATCTTTAATTGGAGATGATCAAATTTATAATACT
ATTGTAACAGCTCATGCTTTTATTATAATTTTTTTTATAGTTATACCAATTATAATTGGA
GGATTTGGAAATTGATTAATTCCATTAATATTAGGAGCTCCAGATATAGCTTTTCCTCGA
ATAAATAATATAAGATTTTGATTATTACCCCCCTCATTAACCTTACTAATTTCTAGAAGA
ATTGTAGAAAATGGAGCAGGAACTGGATGAACGGTTTATCCCCCTTTATCATCTAATATT
GCTCATAGAGGAAGATCAGTTGATTTAGCTATCTTTTCTTTACATTTAGCTGGAATTTCA
TCTATCTTAGGAGCTATTAATTTTATTACAACTATTATTAATATACGAATTAATCATATA
TCATTTGATCAAATACCCCTTTTTGTATGAGCAGTAGGAATTACTGCTTTACTTTTATTA
TTATCTTTACCTGTTTTAGCAGGTGCTATTACCATATTATTAACAGATCGAAATCTTAAT
ACTTCATTTTTTGACCCAGCAGGAGGTGGAGATCCTATTTTATATCAA----------
>EF473796 eversmanni eversmanni AC1-14 Russia
------------------------TGATCAGGTATAGTAGGAACCTCTTTAAGATTATTA
ATTCGTTCTGAATTAGGTAATCCTGGATCTTTAATTGGAGATGATCAAATTTATAATACT
ATTGTAACAGCTCATGCTTTTATTATAATTTTTTTTATAGTTATACCAATTATAATTGGA
GGATTTGGAAATTGATTAATTCCATTAATATTAGGAGCTCCAGATATAGCTTTTCCTCGA
ATAAATAATATAAGATTTTGATTATTACCCCCCTCATTAACCTTACTAATTTCTAGAAGA
ATTGTAGAAAATGGAGCAGGAACTGGATGAACGGTTTATCCCCCTTTATCATCTAATATT
GCTCATAGAGGAAGATCAGTTGATTTAGCTATCTTTTCTTTACATTTAGCTGGAATTTCA
TCTATCTTAGGAGCTATTAATTTTATTACAACTATTATTAATATACGAATTAATCATATA
TCATTTGATCAAATACCCCTTTTTGTATGAGCAGTAGGAATTACTGCTTTACTTTTATTA
TTATCTTTACCTGTTTTAGCAGGTGCTATTACCATATTATTAACAGATCGAAATCTCAAT
ACTTCATTTTTTGACCCAGCAGGAGGTGGAGATCCTATTTTATATCAACATTTATTTT
>EF473797 eversmanni felderi AC23-68 Russia Far East
------------------------TGAGCAGGTATAGTAGGAACCTCTTTAAGATTATTA
ATTCGTTCTGAATTAGGTAATCCTGGATCTTTAATTGGAGATGATCAAATTTATAATACT
ATTGTAACAGCTCATGCTTTTATTATAATTTTTTTTATAGTTATACCAATTATAATTGGA
GGATTTGGAAATTGATTAATTCCATTAATATTAGGAGCTCCAGATATAGCTTTTCCTCGA
ATAAATAATATAAGATTTTGATTATTACCCCCCTCATTAACCTTACTAATTTCTAGAAGA
ATTGTAGAAAATGGAGCAGGAACTGGATGAACGGTTTATCCCCCTTTATCATCTAATATT
GCTCATAGAGGAAGATCAGTTGATTTAGCTATCTTTTCTTTACATTTAGCTGGAATTTCA
TCTATCTTAGGAGCTATTAATTTTATTACAACTATTATTAATATACGAATTAATCATATA
TCATTTGATCAAATACCCCTTTTTGTATGAGCAGTAGGAATTACTGCTTTACTTTTATTA
TTATCTTTACCTGTTTTAGCAGGTGCTATTACCATATTATTAACAGATCGAAATCTTAAT
ACTTCATTTTTTGACCCAGCAGGAGGTGGAGATCCTATTTTATTTCAACATTTATTTT
>MH518685 stubbendorfii JMS01 China
------------------GGTATTTGAGCAGGTATAGTAGGAACTTCTTTAAGATTATTA
ATTCGTACTGAATTAGGTAATCCTGGATCTTTAATTGGAGATGATCAAATTTATAATACT
ATTGTAACAGCTCATGCTTTTATTATAATTTTTTTTATAGTTATACCAATTATAATTGGA
GGATTTGGAAATTGATTAATTCCTTTAATATTAGGAGCCCCAGATATAGCTTTTCCTCGA
ATAAATAATATAAGATTTTGATTATTACCCCCCTCATTAACTTTACTAATTTCCAGAAGA
ATTGTAGAAAATGGAGCAGGAACTGGATGAACAGTCTACCCTCCTTTATCATCTAATATT
GCTCACAGAGGAAGATCTGTTGATTTAGCTATTTTTTCCTTACATTTAGCAGGAATTTCA
TCTATTTTAGGAGCCATTAATTTTATTACAACTATTATTAATATACGAATTAATCATATA
TCATTTGATCAAATACCTCTTTTTGTATGAGCAGTAGGAATTACTGCTTTACTTTTATTA
TTATCTCTACCTGTTTTAGCAGGTGCTATTACTATATTATTAACAGATCGAAATCTTAAT
ACTTCATTTTTTGACCCAGCAGGAGGTGGAGATCCTATTTTATATCAACACTTATTTT
>MH518686 stubbendorfii JMS02 China
------------------GGTATTTGAGCAGGTATAGTAGGAACTTCTTTAAGATTATTA
ATTCGTACTGAATTAGGTAATCCTGGATCTTTAATTGGAGATGATCAAATTTATAATACT
ATTGTAACAGCTCATGCTTTTATTATAATTTTTTTTATAGTTATACCAATTATAATTGGA
GGATTTGGAAATTGATTAATTCCTTTAATATTAGGAGCCCCAGATATAGCTTTTCCTCGA
ATAAATAATATAAGATTTTGATTATTACCCCCTTCATTAACTTTACTAATTTCCAGAAGA
ATTGTAGAAAATGGAGCAGGAACTGGATGAACAGTCTACCCTCCTTTATCATCTAATATT
GCTCACAGAGGAAGATCTGTTGATTTAGCTATTTTTTCCTTACATTTAGCAGGAATTTCA
TCTATTTTAGGAGCCATTAATTTTATTACAACTATTATTAATATACGAATTAATCATATA
TCATTTGATCAAATACCTCTTTTTGTATGAGCAGTAGGAATTACTGCTTTACTTTTATTA
TTATCTCTACCTGTTTTAGCAGGTGCTATTACTATATTATTAACAGATCGAAATCTTAAT
ACTTCATTTTTTGACCCAGCAGGAGGTGGAGATCCTATTTTATATCAACACTTATTTT
>MH518687 stubbendorfii TH01 China
------------------GGTATTTGAGCAGGTATAGTAGGAACTTCTTTAAGATTATTA
ATTCGTACTGAATTAGGTAATCCTGGGTCTTTAATTGGAGATGATCAAATTTATAATACT
ATTGTAACAGCTCATGCTTTTATTATAATTTTTTTTATAGTTATACCAATTATAATTGGA
GGATTTGGAAATTGATTAATTCCTTTAATATTAGGAGCCCCAGATATAGCTTTTCCTCGA
ATAAATAATATAAGATTTTGATTATTACCCCCTTCATTAACTTTACTAATTTCCAGAAGA
ATTGTAGAAAATGGAGCAGGAACTGGATGAACAGTCTACCCTCCTTTATCATCTAATATT
GCTCACGGAGGAAGATCTGTTGATTTAGCTATTTTTTCCTTACATTTAGCGGGAATTTCA
TCTATTTTAGGAGCCATTAATTTTATTACAACTATTATTAATATACGAATTAATCATATA
TCATTTGATCAAATACCTCTTTTTGTATGAGCAGTAGGAATTACTGCTTTACTTTTATTA
TTATCTCTACCTGTTTTAGCAGGTGCTATTACTATATTATTAACAGATCGAAATCTTAAT
ACTTCATTTTTTGACCCAGCAGGAGGTGGAGATCCTATTTTATATCAACACTTATTTT
>MH518688 stubbendorfii TH02 China
------------------GGTATTTGAGCAGGTATAGTAGGAACTTCTTTAAGATTATTA
ATTCGTACTGAATTAGGTAATCCTGGATCTTTAATTGGAGATGATCAAATTTATAATACT
ATTGTAACAGCTCATGCTTTTATTATAATTTTTTTTATAGTTATACCAATTATAATTGGA
GGATTTGGAAATTGATTAATTCCTTTAATATTAGGAGCCCCAGATATAGCTTTTCCTCGA
ATAAATAATATAAGATTTTGATTATTACCCCCTTCATTAACTTTACTAATTTCCAGAAGA
ATTGTAGAAAATGGAGCAGGAACTGGATGAACAGTCTACCCTCCTTTATCATCTAATATT
GCTCACGGAGGAAGATCTGTTGATTTAGCTATTTTTTCCTTACATTTAGCGGGAATTTCA
TCTATTTTAGGAGCCATTAATTTTATTACAACTATTATTAATATACGAATTAATCATATA
TCATTTGATCAAATACCTCTTTTTGTATGAGCAGTAGGAATTACTGCTTTACTTTTATTA
TTATCTCTACCTGTTTTAGCAGGTGCTATTACTATATTATTAACAGATCGAAATCTTAAT
ACTTCATTTTTTGACCCAGCAGGAGGTGGAGATCCTATTTTATATCAACACTTATTTT
>GU372549 stubbendorfii koreanus S Korea
ACATTATATTTTATTTTTGGTATTTGAGCAGGTATAGTAGGAACTTCTTTAAGATTATTA
ATTCGTACTGAATTAGGTAATCCTGGATCTTTAATTGGAGATGATCAAATTTATAATACT
ATTGTAACAGCTCATGCTTTTATTATAATTTTTTTTATAGTTATACCAATTATAATTGGA
GGATTTGGAAATTGATTAATTCCTTTAATATTAGGAGCCCCAGATATAGCTTTTCCTCGA
ATAAATAATATAAGATTTTGATTATTACCCCCCTCATTAACTTTACTAATTTCCAGAAGA
ATTGTAGAAAATGGAGCAGGAACTGGATGAACAGTCTACCCTCCTTTATCATCTAATATT
GCTCACGGAGGAAGATCTGTTGATTTAGCTATTTTTTCCTTACATTTAGCAGGAATTTCA
TCTATTTTAGGAGCCATTAATTTTATTACAACTATTATTAATATACGAATTAATCATATA
TCATTTGATCAAATACCTCTTTTTGTATGAGCAGTAGGAATTACTGCTTTACTTTTATTA
TTATCTCTACCTGTTTTAGCAGGTGCTATTACTATATTATTAACAGATCGAAATCTTAAT
ACTTCATTTTTTGACCCAGCAGGAGGTGGAGATCCTATTTTATATCAACACTTATTTT
>GU696036 stubbendorfii koreanus SWC-09-5002 S Korea
ACATTATATTTTATTTTTGGTATTTGAGCAGGTATAGTAGGAACTTCTTTAAGATTATTA
ATTCGTACTGAATTAGGTAATCCTGGATCTTTAATTGGAGATGATCAAATTTATAATACT
ATTGTAACAGCTCATGCTTTTATTATAATTTTTTTTATAGTTATACCAATTATAATTGGA
GGATTTGGAAATTGATTAATTCCTTTAATATTAGGAGCCCCAGATATAGCTTTTCCTCGA
ATAAATAATATAAGATTTTGATTATTACCCCCCTCATTAACTTTACTAATTTCCAGAAGA
ATTGTAGAAAATGGAGCAGGAACTGGATGAACAGTCTACCCTCCTTTATCATCTAATATT
GCTCACGGAGGAAGATCTGTTGATTTAGCTATTTTTTCCTTACATTTAGCGGGAATTTCA
TCTATTTTAGGAGCCATTAATTTTATTACAACTATTATTAATATACGAATTAATCATATA
TCATTTGATCAAATACCTCTTTTTGTATGAGCAGTAGGAATTACTGCTTTACTTTTATTA
TTATCTCTACCTGTTTTAGCAGGTGCTATTACTATATTATTAACAGATCGAAATCTTAAT
ACTTCATTTTTTGACCCAGCAGGAGGTGGAGATCCTATTTTATATCAACACTTATTT-
>FJ663912 stubbendorfii 2005-LOWA-815 Russia Alta Seminski Pass
ACATTATATTTTATTTTTGGTATTTGAGCAGGTATAGTAGGAACTTCTTTAAGATTATTA
ATTCGTACTGAATTAGGTAATCCTGGATCTTTAATTGGAGATGATCAAATTTATAATACT
ATTGTAACAGCTCATGCTTTTATTATAATTTTTTTTATAGTTATACCAATTATAATTGGA
GGATTTGGAAATTGATTAATTCCTTTAATATTAGGAGCCCCAGATATAGCTTTTCCTCGA
ATAAATAATATAAGATTTTGATTATTACCCCCTTCATTAACTTTACTAATTTCCAGAAGA
ATTGTAGAAAATGGGGCAGGAACTGGATGAACAGTCTACCCTCCTTTATCATCTAATATT
GCTCACGGAGGAAGATCTGTTGATTTAGCTATTTTTTCCTTACATTTAGCGGGAATTTCA
TCTATTTTAGGAGCCATTAATTTTATTACAACTATTATTAATATACGAATTAATCATATA
TCATTTGATCAAATACCTCTTTTTGTATGAGCAGTAGGAATTACTGCTTTACTTTTATTA
TTATCTCTACCTGTTTTAGCAGGTGCTATTACTATATTATTAACAGATCGAAATCTTAAT
ACTTCATTTTTTGACCCAGCAGGAGGTGGAGATCCTATTTTATATCAACACTTATTT-
>FJ663914 stubbendorfii 2005-LOWA-153 Russia Altai Seminski Pass
-CATTATATTTTATTTTTGGTATTTGAGCAGGTATAGTAGGAACTTCTTTAAGATTATTA
ATTCGTACTGAATTAGGTAATCCTGGATCTTTAATTGGAGATGATCAAATTTATAATACT
ATTGTAACAGCTCATGCTTTTATTATAATTTTTTTTATAGTTATACCAATTATAATTGGA
GGATTTGGAAATTGATTAATTCCTTTAATATTAGGAGCCCCAGATATAGCTTTTCCTCGA
ATAAATAATATAAGATTTTGATTATTACCCCCTTCATTAACTTTACTAATTTCCAGAAGA
ATTGTAGAAAATGGAGCAGGAACTGGATGAACAGTCTACCCTCCTTTATCATCTAATATT
GCTCACGGAGGAAGATCTGTTGATTTAGCTATTTTTTCCTTACATTTAGCGGGAATTTCA
TCTATTTTAGGAGCCATTAATTTTATTACAACTATTATTAATATACGAATTAATCATATA
TCATTTGATCAAATACCTCTTTTTGTATGAGCAGTAGGAATTACTGCTTTACTTTTATTA
TTATCTCTACCTGTTTTAGCAGGTGCTATTACTATATTATTAACAGATCGAAATCTTAAT
ACTTCATTTTTTGACCCAGCAGGAGGTGGAGATCCTATTTTATATCAACACTTATTT-
>EF473800 stubbendorfii koreanus AC5-2 S Korea
------------------------TGAGCAGGTATAGTAGGAACTTCTTTAAGATTATTA
ATTCGTACTGAATTAGGTAATCCTGGATCTTTAATTGGAGATGATCAAATTTATAATACT
ATTGTAACAGCTCATGCTTTTATTATAATTTTTTTTATAGTTATACCAATTATAATTGGA
GGATTTGGAAATTGATTAATTCCTTTAATATTAGGAGCCCCAGATATAGCTTTTCCTCGA
ATAAATAATATAAGATTTTGACTATTACCCCCCTCATTAACTTTACTAATTTCCAGAAGA
ATTGTAGAAAATGGAGCAGGAACTGGATGAACAGTCTACCCTCCTTTATCATCTAATATT
GCTCACGGAGGAAGATCTGTTGATTTAGCTATTTTTTCCTTACATTTAGCAGGAATTTCA
TCTATTTTAGGAGCCATTAATTTTATTACAACTATTATTAATATACGAATTAATCATATA
TCATTTGATCAAATACCTCTTTTTGTATGAGCAGTAGGAATTACTGCTTTACTTTTATTA
TTATCTCTACCTGTTTTAGCAGGTGCTATTACTATATTATTAACAGATCGAAATCTTAAT
ACTTCATTTTTTGACCCAGCAGGAGGTGGAGATCCTATTTTATATCAACACTTATTTT
>EF473801 hoenei AC20-16
------------------------TGAGCAGGAATAGTAGGAACCTCCCTAAGATTATTA
ATTCGTACTGAATTAGGTAATCCCGGATCTTTAATTGGAGATGATCAAATTTACAATACT
ATTGTAACAGCTCATGCTTTCATTATAATTTTTTTTATAGTTATACCAATTATAATTGGA
GGATTTGGAAATTGACTGATTCCTTTAATATTAGGAGCCCCAGATATAGCTTTCCCCCGA
ATAAATAATATAAGATTTTGATTACTACCCCCCTCATTAACTTTATTAATTTCTAGAAGA
ATTGTAGAAAATGGAGCAGGAACTGGATGAACAGTCTATCCCCCTTTATCATCTAATATT
GCCCATAGAGGAAGATCCGTTGATTTAGCTATTTTTTCCTTACATTTAGCAGGAATTTCA
TCTATTTTAGGAGCCATTAATTTTATTACAACTATTATTAATATACGAATTAATCATATA
TCATTTGATCAAATACCTCTTTTTGTATGAGCAGTAGGAATTACTGCTTTACTTTTATTA
TTATCTTTACCTGTTTTAGCAGGTGCTATTACTATATTATTAACAGATCGAAATCTTAAT
ACTTCCTTTTTTGACCCCGCAGGAGGTGGAGATCCTATTTTATACCAACATTTATTTT
>AM231427 hoenei W218 Japan Hokkaido
ACATTATATTTTATTTTTGGTATTTGAGCAGGAATAGTAGGAACCTCCCTAAGATTATTA
ATTCGTACTGAATTAGGTAATCCCGGATCTTTAATTGGAGATGATCAAATTTACAATACT
ATTGTAACAGCTCATGCTTTCATTATAATTTTTTTTATAGTTATACCAATTATAATTGGA
GGATTTGGAAATTGACTGATTCCTTTAATATTAGGAGCCCCAGATATAGCTTTCCCCCGA
ATAAATAATATAAGATTTTGATTACTACCCCCCTCATTAACTTTATTAATTTCTAGAAGA
ATTGTAGAAAATGGAGCAGGAACTGGATGAACAGTCTATCCCCCTTTATCATCTAATATT
GCCCATAGAGGAAGATCCGTTGATTTAGCTATTTTTTCCTTACATTTAGCAGGAATTTCA
TCTATTTTAGGAGCCATTAATTTTATTACAACTATTATTAATATACGAATTAATCATATA
TCATTTGATCAAATACCTCTTTTTGTATGAGCAGTAGGAATTACTGCTTTACTTTTATTA
TTATCTTTACCTGTTTTAGCAGGTGCTATTACTATATTATTAACAGATCGAAATCTTAAT
ACTTCCTTTTTTGACCCAGCAGGAGGTGGAGATCCTATTTTATACCAA----------
>EU093019 hoenei
------------------------------------------------------------
------------------------------------------------------------
------------------------------------------------------------
-----------------------TTTAATATTAGGAGCCCCAGATATAGCTTTCCCCCGA
ATAAATAATATAAGATTTTGATTACTACCCCCCTCATTAACTTTATTAATTTCTAGAAGA
ATTGTAGAAAATGGAGCAGGAACTGGATGAACAGTCTATCCCCCTTTATCATCTAATATT
GCCCATAGAGGAAGATCCGTTGATTTAGCTATTTTTTCCTTACATTTAGCAGGAATTTCA
TCTATTTTGGGAGCCATTAATTTTATTACAACTATTATTAATATACGAATTAATCATATA
TCATTTGATCAAATACCTCTTTTTGTATGAGCAGTAGGAATTACTGCTTTACTTTTATTA
TTATCTTTACCTGTTTTAGCAGGTGCTATTACTATATTATTAACAGATCGAAATCTTAAT
ACTTCCTTTTTTGACCCAGCAGGAGGTGGAGATCCTATTTTATACCAACATTTATTTT
>BPAL2276 nordmanni Georgia Adzharia 41.6128N 42.5192E 3 nor1
ACATTATATTTTATTTTTGGTATTTGAGCAGGTATAGTAGGAACTTCTTTAAGATTATTA
ATTCGTACTGAATTAGGTAATCCTGGATCTCTAATTGGAGATGATCAAATTTACAATACT
ATCGTAACAGCTCATGCTTTTATTATAATTTTTTTCATAGTTATACCAATTATAATTGGA
GGATTTGGAAATTGATTAATTCCATTAATATTAGGAGCTCCAGATATAGCTTTCCCCCGA
ATAAATAATATAAGATTTTGATTATTACCCCCCTCATTAACTCTATTAATTTCTAGAAGA
ATTGTAGAAAATGGGGCAGGAACTGGATGAACAGTTTACCCCCCTTTATCATCTAATATT
GCTCATAGAGGAAGATCAATTGACTTAGCTATTTTTTCTTTACATTTGGCTGGGATTTCT
TCTATTTTAGGAGCTATTAATTTTATCACAACTATTATTAATATACGAATTAACTATATA
TCATTTGATCAAATACCTCTTTTCGTATGAGCAGTAGGAATTACTGCTTTACTTTTATTA
TTATCTTTACCTGTTTTAGCAGGTGCTATTACTATATTATTAACAGATCGAAATCTTAAT
ACTTCATTTTTTGATCCAGCAGGAGGTGGAGACCCTATTCTATAT-------------
>AM231432 GU947641 EF473799 nordmanni Russia Caucasus 3 nor2
ACATTATATTTTATTTTTGGTATTTGAGCAGGTATAGTAGGAACTTCTTTAAGATTATTA
ATTCGTACTGAATTAGGTAATCCTGGATCTCTAATTGGAGATGATCAAATTTACAATACT
ATCGTAACAGCTCATGCTTTTATTATAATTTTTTTCATAGTTATACCAATTATAATTGGA
GGATTTGGAAATTGATTAATTCCATTAATATTAGGAGCTCCAGATATAGCTTTCCCCCGA
ATAAATAATATAAGATTTTGATTATTACCCCCCTCATTAACTCTATTAATTTCTAGAAGA
ATTGTAGAAAATGGGGCAGGAACTGGATGAACAGTTTACCCCCCTTTATCATCTAATATT
GCTCATAGAGGAAGATCAGTTGACTTAGCTATTTTTTCTTTACATTTGGCTGGGATTTCT
TCTATTTTAGGAGCTATTAATTTTATCACAACTATTGTTAATATACGAATTAACTATATA
TCATTTGATCAAATACCTCTTTTCGTATGAGCAGTAGGAATTACTGCTTTACTTTTATTA
TTATCTTTACCTGTTTTAGCAGGTGCTATTACTATATTATTAACAGATCGAAATCTTAAT
ACTTCATTTTTTGATCCAGCAGGAGGNGGAGACCCTATTCTATATCAA----------
>MH518333 glacialis ZJS17
------------------GGTATTTGAGCAGGTATAGTAGGAACCTCCTTAAGATTATTA
ATTCGTACTGAATTAGGTAATCCTGGATCTTTAATTGGAGATGATCAAATTTATAATACT
ATTGTAACAGCTCATGCTTTTATTATAATTTTTTTTATAGTTATACCAATTATAATTGGA
GGATTTGGAAATTGATTAATCCCCTTAATATTAGGAGCCCCAGATATAGCTTTCCCTCGA
ATAAATAACATAAGATTTTGATTATTACCCCCTTCATTAACTTTACTAATTTCCAGAAGA
ATTGTAGAAAATGGGGCAGGAACAGGATGAACAGTTTATCCCCCATTATCATCTAATATT
GCCCACAGAGGAAGATCTGTTGATTTAGCTATTTTTTCTTTACATTTAGCGGGAATTTCT
TCTATTCTAGGAGCTATTAATTTTATTACAACTATTATTAATATGCGAATTAATCATATA
TCATTTGATCAAATACCTCTTTTTGTTTGAGCAGTGGGAATTACTGCTTTACTTTTACTT
TTATCCCTACCTGTTTTAGCAGGTGCTATTACTATATTATTAACAGATCGGAATCTTAAT
ACTTCTTTTTTTGACCCAGCAGGAGGTGGAGATCCAATTTTATATCAACATTTATTTT
>MH518334 glacialis ZJS18
------------------GGTATTTGAGCAGGTATAGTAGGAACCTCCTTAAGATTATTA
ATTCGTACTGAATTAGGTAATCCTGGATCTTTAATTGGAGATGATCAAATTTATAATACT
ATTGTAACAGCTCATGCTTTTATTATAATTTTTTTTATAGTTATACCAATTATAATTGGA
GGATTTGGAAATTGATTAATCCCCTTAATATTAGGAGCCCCAGATATAGCTTTCCCTCGA
ATAAATAACATAAGATTTTGATTATTACCCCCTTCATTAACTTTACTAATTTCCAGAAGA
ATTGTAGAAAATGGGGCAGGAACAGGATGAACAGTTTATCCCCCATTATCATCTAATATT
GCCCACAGAGGAAGATCTGTTGATTTAGCTATTTTTTCTTTACATTTAGCGGGAATTTCT
TCTATTCTAGGAGCTATTAATTTTATTACAACTATTATTAATATGCGAATTAATCATATA
TCATTTGATCAAATACCTCTTTTTGTTTGAGCAGTGGGAATTACTGCTTTACTTTTACTT
TTATCCCTACCTGTTTTAGCAGGTGCTATTACTATATTATTAACAGATCGAAATCTTAAT
ACTTCTTTTTTTGACCCAGCAGGAGGTGGAGATCCAATTTTATATCAACATTTATTTT
>MH518347 glacialis YTS01
------------------GGTATTTGAGCAGGTATAGTAGGAACCTCCTTAAGATTATTA
ATTCGTACTGAATTAGGTAATCCTGGATCTTTAATTGGAGATGATCAAATTTATAACACT
ATTGTAACAGCTCATGCTTTTATTATAATTTTTTTTATAGTTATACCAATTATAATTGGA
GGATTTGGAAATTGATTAATCCCCTTAATATTAGGAGCCCCAGATATAGCTTTCCCTCGA
ATAAATAACATAAGATTTTGATTATTACCCCCTTCATTAACTTTACTAATTTCCAGAAGA
ATTGTAGAAAATGGGGCAGGAACAGGATGAACAGTTTATCCCCCATTATCATCTAATATT
GCCCATAGAGGAAGATCTGTTGATTTAGCTATTTTTTCTTTACATTTAGCGGGAATTTCT
TCTATTCTAGGAGCTATTAATTTTATTACAACTATTATTAATATGCGAATTAATCATATA
TCATTTGATCAAATACCTCTTTTTGTTTGAGCAGTAGGAATTACTGCTTTACTTTTACTT
TTATCCCTACCTGTTTTAGCAGGTGCTATTACTATATTATTAACAGATCGGAATCTTAAT
ACTTCTTTTTTTGACCCAGCAGGAGGTGGAGATCCAATTTTATATCAACATTTATTTT
>MH518415 glacialis HBY11
------------------GGTATTTGAGCAGGTATAGTAGGAACCTCCTTAAGATTATTA
ATTCGTACTGAATTAGGTAATCCTGGATCTTTAATTGGAGATGATCAAATTTATAACACT
ATTGTAACAGCTCATGCTTTTATTATAATTTTTTTTATAGTTATACCAATTATAATTGGA
GGATTTGGAAATTGATTAATCCCCTTAATATTAGGAGCCCCAGATATAGCTTTCCCTCGA
ATAAATAACATAAGATTTTGATTATTACCCCCTTCATTAACTTTACTAATTTCCAGAAGA
ATTGTAGAAAATGGGGCAGGAACAGGATGAACAGTTTATCCCCCATTATCATCTAATATT
GCCCACAGAGGAAGATCTGTTGATTTAGCTATTTTTTCTTTACATTTAGCAGGAATTTCT
TCTATTCTAGGAGCTATTAATTTTATTACAACTATTATTAATATGCGAATTAATCATATA
TCATTTGATCAAATACCTCTTTTTGTTTGAGCAGTAGGAATTACTGCTTTACTTTTACTT
TTATCCCTACCTGTTTTAGCAGGTGCTATTACTATATTATTAACAGATCGGAATCTTAAT
ACTTCTTTTTTTGACCCAGCAGGAGGTGGAGATCCAATTTTATATCAACATTTATTTT
>MH518440 glacialis LJS06
------------------GGTATTTGAGCAGGTATAGTAGGAACCTCCTTAAGATTATTA
ATTCGTACTGAATTAGGTAATCCTGGATCTTTAATTGGAGATGATCAAATTTATAACACT
ATTGTAACAGCTCATGCTTTTATTATAATTTTTTTTATAGTTATACCAATTATAATTGGA
GGATTTGGAAATTGATTAATCCCCTTAATATTAGGAGCCCCAGATATAGCTTTCCCTCGA
ATAAATAACATAAGATTTTGATTATTACCCCCTTCATTAACTTTACTAATTTCCAGAAGA
ATTGTAGAAAATGGGGCAGGAACAGGATGAACAGTTTATCCCCCATTATCATCTAATATT
GCCCACAGAGGAAGATCTGTTGATTTAGCTATTTTTTCTTTACATTTAGCGGGAATTTCT
TCTATTCTAGGAGCTATTAATTTTATTACAACTATTATTAATATGCGAATTAATCATATA
TCATTTGATCAAATACCTCTTTTTGTTTGAGCAGTAGGAATTACTGCTTTACTTTTACTT
TTATCCCTACCTGTTTTAGCAGGAGCTATTACTATATTATTAACAGATCGGAATCTTAAT
ACTTCTTTTTTTGACCCAGCAGGAGGTGGAGATCCAATTTTATATCAACATTTATTTT
>MH518461 glacialis LJS27
------------------GGTATTTGAGCAGGTATAGTAGGAACCTCCTTAAGATTATTA
ATTCGTACTGAATTAGGTAATCCTGGATCTTTAATTGGAGATGATCAAATTTATAACACT
ATTGTAACAGCTCATGCTTTTATTATAATTTTTTTTATAGTTATACCAATTATAATTGGA
GGATTTGGAAATTGATTAATCCCCTTAATATTAGGAGCCCCAGATATAGCTTTCCCTCGA
ATAAATAACATAAGATTTTGATTATTACCCCCTTCATTAACTTTACTAATTTCCAGAAGA
ATTGTAGAAAATGGGGCAGGAACAGGATGAACAGTTTATCCCCCATTATCATCTAATATT
GCCCACAGAGGAAGATCTGTTGATTTAGCTATTTTTTCTTTACATTTAGCGGGAATTTCT
TCTATTCTAGGAGCTATTAATTTTATTACAACTATTATTAATATGCGAATTAATCATATA
TCATTTGATCAAATACCTCTTTTTGTTTGAGCAGTAGGAATTACTGCTTTACTTTTACTT
TTATCCCTGCCTGTTTTAGCAGGTGCTATTACTATATTATTAACAGATCGGAATCTTAAT
ACTTCTTTTTTTGACCCAGCAGGAGGTGGAGATCCAATTTTATATCAACATTTATTTT
>MH518462 glacialis LJS28
------------------GGTATTTGAGCAGGTATAGTAGGAACCTCCTTAAGATTATTA
ATTCGTACTGAATTAGGTAATCCTGGATCTTTAATTGGAGATGATCAAATTTATAACACT
ATTGTAACAGCTCATGCTTTTATTATAATTTTTTTTATAGTTATACCAATTATAATTGGA
GGATTTGGAAATTGATTAATCCCCTTAATATTAGGAGCCCCAGATATAGCTTTCCCTCGA
ATAAATAACATAAGATTTTGATTATTACCCCCCTCATTAACTTTACTAATTTCCAGAAGA
ATTGTAGAAAATGGGGCAGGAACAGGATGAACAGTTTATCCCCCATTATCATCTAATATT
GCCCACAGAGGAAGATCTGTTGATTTAGCTATTTTTTCTTTACATTTAGCGGGAATTTCT
TCTATTCTAGGAGCTATTAATTTTATTACAACTATTATTAATATGCGAATTAATCATATA
TCATTTGATCAAATACCTCTTTTTGTTTGAGCAGTAGGAATTACTGCTTTACTTTTACTT
TTATCCCTACCTGTTTTAGCGGGTGCTATTACTATATTATTAACAGATCGGAATCTTAAT
ACTTCTTTTTTTGACCCAGCAGGAGGTGGAGATCCAATTTTATATCAACATTTATTTT
>MH518464 glacialis LJS30
------------------GGTATTTGAGCAGGTATAGTAGGAACCTCCTTAAGATTATTA
ATTCGTACTGAATTAGGTAATCCTGGATCTTTAATTGGAGATGATCAAATTTATAACACT
ATTGTAACAGCTCATGCTTTTATTATAATTTTTTTTATAGTTATACCAATTATAATTGGA
GGATTTGGAAATTGATTAATCCCCTTAATATTAGGAGCCCCAGATATAGCTTTCCCTCGA
ATAAATAACATAAGATTTTGATTATTACCCCCTTCATTAACTTTACTAATTTCCAGAAGA
ATTGTAGAAAATGGGGCAGGAACAGGATGAACAGTTTATCCCCCATTATCATCTAATATT
GCCCACAGAGGAAGATCTGTTGATTTAGCTATTTTTTCTTTACATTTAGCGGGAATTTCT
TCTATTCTAGGAGCTATTAATTTTATTACAACTATTATTAATATGCGAATTAATCATATA
TCATTTGATCAAATACCTCTTTTTGTTTGAGCAGTAGGAATTACTGCTTTACTTTTACTT
TTATCCCTACCTGTTTTAGCAGGAGCTATTACTATATTATTAACAGATCGGAATCTTAAT
ACTTCTTTTTTTGACCCAGCAGGAGGTGGAGATCCAATTTTATATCAACATTTATTTT
>MH518545 glacialis LYS26
------------------GGTATTTGAGCAGGTATAGTAGGAACCTCCTTAAGATTATTA
ATTCGTACTGAATTAGGTAATCCTGGATCTTTAATTGGAGATGATCAAATTTATAATACT
ATTGTAACAGCTCATGCTTTTATTATAATTTTTTTTATAGTTATACCAATTATAATTGGA
GGATTTGGAAATTGATTAATCCCCTTAATATTAGGAGCCCCAGATATAGCTTTCCCTCGA
ATAAATAACATAAGATTTTGATTATTACCCCCTTCATTAACTTTACTAATTTCCAGAAGA
ATTGTAGAAAATGGGGCAGGAACAGGATGAACAGTTTATCCCCCATTATCATCTAATATT
GCCCACAGAGGAAGATCTGTTGATTTAGCTATTTTTTCTTTACATTTAGCGGGAATTTCT
TCTATTCTAGGAGCTATTAATTTTATTACAACTATTATTAATATGCGAATTAATCATATA
TCATTTGATCAAATACCTCTTTTTGTTTGAGCAGTGGGAATTACTGCTTTACTTTTACTT
TTATCCCTACCTGTTTTAGCAGGTGCTATTACTATATTATTAACAGATCGAAATCTTAAT
ACTTCTTTTTTTGACCCAGCAGGAGGTGGAGATCCAATTTTATATCAACATTTATTTT
>MH518546 glacialis NTS01
------------------GGTATTTGAGCAGGTATAGTAGGAACCTCCTTAAGATTATTA
ATTCGTACTGAATTAGGTAATCCTGGATCTTTAATTGGAGATGATCAAATTTATAACACT
ATTGTAACAGCTCATGCTTTTATTATAATTTTTTTTATAGTTATACCAATTATAATTGGA
GGATTTGGAAATTGATTAATCCCCTTAATATTAGGAGCTCCAGATATAGCTTTCCCTCGA
ATAAATAACATAAGATTTTGATTATTACCCCCTTCATTAACTTTACTAATTTCCAGAAGA
ATTGTAGAAAATGGGGCAGGAACAGGATGAACAGTTTATCCCCCATTATCATCTAATATT
GCCCACAGAGGAAGATCTGTTGATTTAGCTATTTTTTCTTTACATTTAGCGGGAATTTCT
TCTATTCTAGGAGCTATTAATTTTATTACAACTATTATTAATATGCGAATTAATCATATA
TCATTTGATCAAATACCTCTTTTTGTTTGAGCAGTAGGAATTACTGCTTTACTTTTACTT
TTATCCCTACCTGTTTTAGCAGGTGCTATTACTATATTATTAACAGATCGGAATCTTAAT
ACTTCTTTTTTTGACCCAGCAGGGGGTGGAGATCCAATTTTATATCAACATTTATTTT
>MH518547 glacialis NTS02
------------------GGTATTTGAGCAGGTATAGTAGGAACCTCCTTAAGATTATTA
ATTCGTACTGAATTAGGTAATCCTGGATCTTTAATTGGAGATGATCAAATTTATAACACT
ATTGTAACAGCTCATGCTTTTATTATAATTTTTTTTATAGTTATACCAATTATAATTGGA
GGATTTGGAAATTGATTAATCCCCTTAATATTAGGAGCCCCAGATATAGCTTTCCCTCGA
ATAAATAACATAAGATTTTGATTATTACCCCCTTCATTAACTTTACTAATTTCCAGAAGA
ATTGTAGAAAATGGGGCAGGAACAGGATGAACAGTTTATCCCCCATTATCATCTAATATT
GCCCACAGAGGAAGATCTGTTGATTTAGCTATTTTTTCTTTACATTTAGCGGGAATTTCT
TCTATTCTAGGAGCTATTAATTTTATTACAACTATTATTAATATGCGAATTAATCATATA
TCATTTGATCAAATACCTCTTTTTGTTTGAGCAGTAGGAATTACTGCTTTACTTTTACTT
TTATCCCTGCCTGTTTTAGCAGGTGCTATTACTATATTATTAACAGATCGGAATCTTAAT
ACTTCTTTTTTTGACCCAGCAGGAGGTGGAGATCCAATTTTATATCAACATTTATTTT
>MH518653 glacialis SS23
------------------GGTATTTGAGCAGGTATAGTAGGAACCTCCTTAAGATTATTA
ATTCGTACTGAATTAGGTAATCCTGGATCTTTAATTGGGGATGATCAAATTTATAATACT
ATTGTAACAGCTCATGCTTTTATTATAATTTTTTTTATAGTTATACCAATTATAATTGGA
GGATTTGGAAATTGATTAATCCCCTTAATATTAGGAGCCCCAGATATAGCTTTCCCTCGA
ATAAATAACATAAGATTTTGATTATTACCCCCTTCATTAACTTTACTAATTTCCAGAAGA
ATTGTAGAAAATGGGGCAGGAACAGGATGAACAGTTTATCCCCCATTATCATCTAATATT
GCCCACAGAGGAAGATCTGTTGATTTAGCTATTTTTTCTTTACATTTAGCGGGAATTTCT
TCTATTCTAGGAGCTATTAATTTTATTACAACTATTATTAATATGCGAATTAATCATATA
TCATTTGATCAAATACCTCTTTTTGTTTGAGCAGTGGGAATTACTGCTTTACTTTTACTT
TTATCCCTACCTGTTTTAGCAGGTGCTATTACTATATTATTAACAGATCGGAATCTTAAT
ACTTCTTTTTTTGACCCAGCAGGAGGTGGAGATCCAATTTTATATCAACATTTATTTT
>MH518684 glacialis TS28
------------------GGTATTTGAGCAGGTATAGTAGGAACCTCCTTAAGATTATTA
ATTCGTACTGAATTAGGTAATCCTGGATCTTTAATTGGAGATGATCAAATTTATAATACT
ATTGTAACAGCTCATGCTTTTATTATAATTTTTTTTATAGTTATACCAATTATAATTGGA
GGATTTGGAAATTGATTAATCCCCTTAATATTAGGAGCCCCAGATATAGCTTTCCCTCGA
ATAAATAACATAAGATTTTGATTATTACCCCCTTCATTAACTTTACTAATTTCCAGAAGA
ATTGTAGAAAATGGGGCAGGAACAGGATGAACAGTTTATCCCCCATTATCATCTAATATT
GCCCACAGAGGAAGATCTGTTGATTTAGCTATTTTTTCTTTACATTTAGCGGGAATTTCT
TCTATTCTAGGAGCTATTAATTTTATTACAACTATTATTAATATGCGAATTAATCATATA
TCATTTGATCAAATACCTCTTTTTGTTTGAGCAGTAGGAATTACTGCTTTACTTTTACTT
TTATCCCTACCTGTTTTAGCAGGTGCTATTACTATATTATTAACAGATCGGAATCTTAAT
ACTTCTTTTTTTGACCCAGCAGGAGGTGGAGATCCAATTTTATATCAACATTTATTTT
>AM231428 glacialis mikado W216 Japan Nagano
------------------GGTATTTGAGCAGGTATAGTAGGAACCTCCTTAAGATTATTA
ATTCGTACTGAATTAGGTAATCCTGGATCTTTAATTGGAGATGATCAAATTTATAATACT
ATTGTAACAGCTCATGCTTTTATTATAATTTTTTTTATAGTTATACCAATTATAATTGGA
GGATTTGGAAATTGATTAATCCCTTTAATATTAGGAGCTCCAGATATAGCTTTCCCCCGA
ATAAATAATATAAGATTTTGATTATTACCCCCCTCATTAACTTTACTAATTTCCAGAAGA
ATTGTAGAAAATGGAGCAGGAACAGGATGAACAGTTTATCCCCCATTATCCTCTAATATT
GCCCACAGAGGAAGATCTGTTGATTTAGCTATTTTTTCTTTACATTTAGCAGGAATTTCA
TCTATTCTAGGAGCTATTAATTTTATTACAACTATTATTAATATACGAATTAATCATATA
TCATTTGATCAAATACCTCTCTTTGTTTGAGCAGTAGGAATTACTGCTTTACTTTTATTA
TTATCCCTACCTGTTTTAGCAGGTGCTATTACTATATTATTAACAGATCGAAATCTTAAT
ACTTCTTTTTTTGACCCAGCAGGAGGTGGAGATCCAATTTTATATCAA
>EU093020 glacialis
------------------------------------------------------------
------------------------------------------------------------
------------------------------------------------------------
-----------------------CTTAATATTAGGAGCTCCAGATATAGCTTTCCCCCGA
ATAAATAATATAAGATTTTGATTATTACCCCCCTCATTAACTTTACTAATTTCCAGAAGA
ATTGTAGAAAATGGAGCAGGAACAGGATGAACAGTTTATCCCCCATTATCCTCTAATATT
GCCCACAGAGGAAGATCTGTTGATTTAGCTATTTTTTCTTTACATTTAGCAGGAATTTCA
TCTATTCTAGGAGCTATTAATTTTATTACAACTATTATTAATATACGAATTAATCATATA
TCATTTGATCAAATACCTCTCTTTGTTTGAGCAGTAGGAATTACTGCTTTACTTTTATTA
TTATCCCTACCTGTTTTAGCAGGTGCTATTACTATATTATTAACAGATCGAAATCTTAAT
ACTTCTTTTTTTGACCCAGCAGGAGGTGGAGATCCAATTTTATATCAACATTTATTTT
>EU093021 glacialis
------------------------------------------------------------
------------------------------------------------------------
------------------------------------------------------------
-----------------------CTTAATATTAGGAGCTCCAGATATAGCTTTCCCTCGA
ATAAATAATATAAGATTTTGATTATTACCCCCCTCATTAACTTTACTAATTTCCAGAAGA
ATTGTAGAAAATGGAGCAGGAACAGGATGAACAGTTTATCCCCCATTATCCTCTAATATT
GCCCACAGAGGAAGATCTGTTGATTTAGCTATTTTTTCTTTACATTTAGCAGGAATTTCA
TCTATTCTAGGAGCTATTAATTTTATTACAACTATTATTAATATACGAATTAATCATATA
TCATTTGATCAAATACCTCTCTTTGTTTGAGCAGTAGGAATTACTGCTTTACTTTTATTA
TTATCTCTACCTGTTTTAGCAGGTGCTATTACTATATTATTAACAGATCGAAATCTTAAT
ACTTCTTTTTTTGACCCAGCAGGAGGTGGAGATCCAATTTTATATCAACATTTATTTT
>LOWAM289 ariadne Kazakhstan Altai 4 ari1
ACATTATATTTTATTTTTGGTATTTGAGCAGGTATAGTAGGAACCTCTTTAAGATTATTA
ATTCGTACTGAATTAGGTAATCCTGGATCTTTAATTGGAAATGATCAAATTTATAATACT
ATCGTAACAGCTCATGCTTTTATTATAATTTTTTTTATAGTTATACCAATTATAATTGGA
GGATTTGGAAATTGATTAATTCCTTTAATATTAGGAGCTCCAGATATAGCCTTTCCTCGA
ATAAATAATATAAGATTTTGATTACTACCCCCCTCATTAACTTTATTAATCTCTAGAAGA
ATTGTAGAAAATGGAGCAGGAACTGGATGAACAATTTATCCCCCTTTATCATCTAATATT
GCTCATAGAGGAAGTTCAGTTGATTTAGCCATTTTCTCTTTACATTTAGCAGGAATTTCA
TCAATTTTAGGAGCTATTAATTTTATCACAACTATTATTAATATACGAATTAATCATATA
TCATTTGATCAAATACCCCTTTTTGTTTGAGCAGTAGGAATTACTGCTTTACTATTATTA
TTATCTTTACCTGTATTAGCTGGTGCTATTACTATATTATTAACAGATCGAAATCTTAAT
ACTTCATTTTTTGATCCAGCAGGAGGTGGAGATCCTATTTTATATCAACACTTA
>LOWAM269 ariadne Kazakhstan Altai Saur Russia Altai 5 ari2
ACATTATATTTTATTTTTGGTATTTGAGCAGGTATAGTAGGAACCTCTTTAAGATTATTA
ATTCGTACTGAATTAGGTAATCCTGGATCTTTAATTGGAGATGATCAAATTTATAATACT
ATCGTAACAGCTCATGCTTTTATTATAATTTTTTTTATAGTTATACCAATTATAATTGGA
GGATTTGGAAATTGATTAATTCCTTTAATATTAGGAGCTCCAGATATAGCCTTTCCTCGA
ATAAATAATATAAGATTTTGATTACTACCCCCCTCATTAACTTTATTAATCTCTAGAAGA
ATTGTAGAAAATGGAGCAGGAACTGGATGAACAGTTTATCCCCCTTTATCATCTAATATT
GCTCATAGAGGAAGTTCAGTTGATTTAGCCATTTTCTCTTTACATTTAGCAGGAATTTCA
TCAATTTTAGGAGCTATTAATTTTATCACAACTATTATTAATATACGAATTAATCATATA
TCATTTGATCAAATACCCCTTTTTGTTTGAGCAGTAGGAATTACTGCTTTACTATTATTA
TTATCTTTACCTGTATTAGCTGGTGCTATTACTATATTATTAACAGATCGAAATCTTAAT
ACTTCATTTTTTGATCCAGCAGGAGGTGGAGATCCTATTTTA------------
>LOWAM296 ariadne Kazakhstan Altai 2 ari3
ACATTATATTTTATTTTTGGTATTTGAGCAGGTATAGTAGGAACCTCTTTAAGATTATTA
ATTCGTACTGAATTAGGTAATCCTGGATCTTTAATTGGAGATGATCAAATTTATAATACT
ATCGTAACAGCTCATGCTTTTATTATAATTTTTTTTATAGTTATACCAATTATAATTGGA
GGATTTGGAAATTGATTAATTCCTTTAATATTAGGAGCTCCAGATATAGCCTTTCCTCGA
ATAAATAATATAAGATTTTGATTACTACCCCCCTCATTAACTTTATTAATCTCTAGAAGA
ATTGTAGAAAATGGAGCAGGAACTGGATGAACAGTTTATCCCCCTTTATCATCTAATATT
GCTCATAGAGGAAGTTCAGTTGATTTAGCCATTTTCTCTTTACATTTAGCAGGAATTTCA
TCAATTTTAGGGGCTATTAATTTTATCACAACTATTATTAATATACGAATTAATCATATA
TCATTTGATCAAATACCCCTTTTTGTTTGAGCAGTAGGAATTACTGCTTTACTATTATTA
TTATCTTTACCTGTATTAGCTGGTGCTATTACTATATTATTAACAGATCGAAATCTTAAT
ACTTCATTTTTTGATCCAGCAGGAGGTGGAGATCCTATTTTATATCAACACTTA
>LOWAM292 ariadne Kazakhstan Altai ari4
ACATTATATTTTATTTTTGGTATTTGAGCAGGTATAGTAGGAACCTCTTTAAGATTATTA
ATTCGTACTGAATTAGGTAATCCTGGATCTTTAATTGGAGATGATCAAATTTATAATACT
ATCGTAACAGCTCATGCTTTTATTATAATTTTTTTTATAGTTATACCAATTATAATTGGA
GGATTTGGAAATTGATTAATTCCTTTAATATTAGGAGCTCCAGATATAGCCTTTCCTCGA
ATAAATAATATAAGATTTTGATTACTACCCCCCTCATTAACTTTATTAATCTCTAGAAGA
ATTGTAGAAAATGGAGCAGGAACTGGATGAACAGTTTATCCCCCTTTATCATCTAATATT
GCCCATAGAGGAAGTTCAGTTGATTTAGCCATTTTCTCTTTACATTTAGCAGGAATTTCA
TCAATTTTAGGAGCTATTAATTTTATCACAACTATTATTAATATACGAATTAATCATATA
TCATTTGATCAAATACCCCTTTTTGTTTGAGCAGTAGGAATTACTGCTTTACTATTATTA
TTATCTTTACCTGTATTAGCTGGTGCTATTACTATATTATTAACAGATCGAAATCTTAAT
ACTTCATTTTTTGATCCAGCAGGAGGTGGAGATCCTATTTTATATCAACACTTA
>GU947640 ariadne 2 ari5
------------------------------------------------------------
------------------------------------------------------------
------------------------------------------------------------
------------------------------------------------------------
---------------------------CCCCCCTCATTAACTTTATTAATCTCTAGAAGA
ATTGTAGAAAATGGAGCAGGAACTGGATGAACAGTTTATCCCCCTTTATCATCTAATATT
GCTCATAGAGGAAGTTCAGTTGATTTAGCCATTTTCTCTTTACATTTAGCAGGAATTTCA
TCAATTTTAGGAGCTATTAATTTTATCACAACTATTATTAATATACGAATTAATCATATA
TCATTTGATCAAATACCCCTTTTTGTTTGAGCAGTAGGAATTACTGCTTTACTATTATTA
TTATCTTTACCTGTATTAGCTGGTGCTATTACTATATCATTAACAGATCGAAATCTTAAT
ACTTCATTTTTTGATCCAGCAGGAGGTGGAGATCCTATTTTATATCAACACTTA
>MA225_ariadne erlik ari6
ACATTATATTTTATTTTTGGTATTTGAGCAGGTATAGTAGGAACGTCTTTAAGATTATTA
ATTCGTACTGAATTAGGTAATCCTGGATCTTTAATTGGAGATGATCAAATTTATAATACT
ATCGTAACAGCTCATGCTTTTATTATAATTTTTTTTATAGTTATACCAATTATAATTGGA
GGATTTGGAAATTGATTAATTCCTTTAATATTAGGAGCTCCAGATATAGCCTTTCCTCGA
ATAAATAATATAAGATTTTGATTACTACCCCCCTCATTAACTTTATTAATCTCTAGAAGA
ATTGTAGAAAATGGAGCAGGAACTGGATGAACAGTTTATCCCCCTTTATCATCTAATATT
GCTCATAGAGGAAGTTCAGTTGATTTAGCCATTTTCTCTTTACATTTAGCAGGAATTTCA
TCAATTTTAGGAGCTATTAATTTTATCACAACTATTATTAATATACGAATTAATCATATA
TCATTTGATCAAATACCCCTTTTTGTTTGAGCAGTAGGAATTACTGCTTTACTATTATTA
TTATCTTTACCTGTATTAGCTGGTGCTATTACTATATTATTAACAGATCGAAATCTTAAT
ACTTCATTTTTTGATCCAGCAGGAGGTGGAGATCCTAT------
>HQ004911_RV-07-C107_Romania
ACACTATATTTTATTTTTGGTATTTGAGCAGGTATAGTAGGAACCTCTTTAAGATTATTA
ATTCGTACTGAATTAGGTAATCCTGGATCTTTAATTGGAGATGATCAAATTTATAATACT
ATTGTAACAGCTCATGCTTTTATTATAATTTTTTTTATAGTTATACCAATTATAATTGGA
GGATTTGGAAATTGATTAATTCCTTTAATATTAGGAGCCCCAGATATAGCTTTTCCTCGA
ATAAATAATATAAGATTTTGATTACTACCCCCCTCATTAACTTTATTAATTTCTAGAAGA
ATTGTAGAAAATGGAGCAGGAACAGGATGAACAGTTTATCCCCCTTTATCATCTAATATC
GCTCATAGAGGTAGTTCAGTTGATTTAGCTATTTTTTCTTTACATTTAGCAGGAATTTCA
TCAATCTTAGGAGCTATTAATTTTATTACAACTATTATTAATATACGAATTAACCATATA
TCATTTGATCAAATACCTCTCTTTGTATGAGCAGTAGGAATTACTGCTTTACTTTTATTA
TTATCTTTACCTGTATTAGCTGGTGCTATTACTATATTATTAACAGATCGAAATCTTAAT
ACTTCATTTTTTGATCCTGCAGGAGGTGGAGATCCTATTTTATATCAACATTTA
>HQ004908_RV-07-D060_Romania
ACACTATATTTTATTTTTGGTATTTGAGCAGGTATAGTAGGAACCTCTTTAAGATTATTA
ATTCGTACTGAATTAGGTAATCCTGGATCTTTAATTGGAGATGATCAAATTTATAATACT
ATTGTAACAGCTCATGCTTTTATTATAATTTTTTTTATAGTTATACCAATTATAATTGGA
GGATTTGGAAATTGATTAATTCCTTTAATATTAGGAGCCCCAGATATAGCTTTTCCTCGA
ATAAATAATATAAGATTTTGATTACTACCCCCCTCATTAACTTTATTAATTTCTAGAAGA
ATTGTAGAAAATGGAGCAGGAACAGGATGAACAGTTTATCCCCCTTTATCATCTAATATC
GCTCATAGAGGTAGTTCAGTTGATTTAGCTATTTTTTCTTTACATTTAGCAGGAATTTCA
TCAATCTTAGGAGCTATTAATTTTATTACAACTATTATTAATATACGAATTAACCATATA
TCATTTGATCAAATACCTCTCTTTGTATGAGCAGTAGGAATTACTGCTTTACTTTTATTA
TTATCTCTACCTGTATTAGCTGGTGCTATTACTATATTATTAACAGATCGAAATCTTAAT
ACTTCATTTTTTGATCCTGCAGGAGGTGGAGATCCTATTTTATATCAACATTTA
>HQ004907_RV-08-M274_Romania
ACACTATATTTTATTTTTGGTATTTGAGCAGGTATAGTAGGAACCTCTTTAAGATTATTA
ATTCGTACTGAATTAGGTAATCCTGGATCTTTAATTGGAGATGATCAAATTTATAATACT
ATTGTAACAGCTCATGCTTTTATTATAATTTTTTTTATAGTTATACCAATTATAATTGGA
GGATTTGGAAATTGATTAATTCCTTTAATATTAGGAGCCCCAGATATAGCTTTTCCTCGA
ATAAATAATATAAGATTTTGATTACTACCCCCCTCATTAACTTTATTAATTTCTAGAAGA
ATTGTAGAAAATGGAGCAGGAACAGGATGAACAGTTTATCCCCCTTTATCATCTAATATC
GCTCATAGAGGTAGTTCAGTTGATTTAGCTATTTTTTCTTTACATTTAGCAGGAATTTCA
TCAATCTTAGGAGCTATTAATTTTATTACAACTATTATTAATATACGAATTAACCATATA
TCATTTGATCAAATACCTCTATTTGTATGAGCAGTAGGAATTACTGCTTTACTTTTATTA
TTATCTTTACCTGTATTAGCTGGTGCTATTACTATATTATTAACAGATCGAAATCTTAAT
ACTTCATTTTTTGATCCTGCAGGAGGTGGAGATCCTATTTTATATCAACATTTA
>HQ004902_RV-08-M361_Romania
ACACTATATTTTATTTTTGGTATTTGAGCAGGTATAGTAGGAACCTCTTTAAGATTATTA
ATTCGTACTGAATTAGGTAATCCTGGATCTTTAATTGGAGATGATCAAATTTATAATACT
ATTGTAACAGCTCATGCTTTTATTATAATTTTTTTTATAGTTATACCAATTATAATTGGA
GGATTTGGAAATTGATTAATTCCCTTAATATTAGGAGCCCCAGATATAGCTTTTCCTCGA
ATAAATAATATAAGATTTTGATTACTACCCCCCTCATTAACTTTATTAATTTCTAGAAGA
ATTGTAGAAAATGGAGCAGGAACAGGATGAACAGTTTATCCCCCTTTATCATCTAATATC
GCTCATAGAGGTAGTTCAGTTGATTTAGCTATTTTTTCTTTACATTTAGCAGGAATTTCA
TCAATCTTAGGAGCTATTAATTTTATTACAACTATTATTAATATACGAATTAACCATATA
TCATTTGATCAAATACCTCTCTTTGTATGAGCAGTAGGAATTACTGCTTTACTTTTATTA
TTATCTTTACCTGTATTAGCTGGTGCTATTACTATATTATTAACAGATCGAAATCTTAAT
ACTTCATTTTTTGATCCTGCAGGAGGTGGAGATCCTATTTTATATCAACATTTA
>GU947642_Pmne-ITNEB01_Italy_Sicily
------------------------------------------------------------
------------------------------------------------------------
------------------------------------------------------------
------------------------------------------------------------
----------------------------CCCCTTCATTAACCTTATTAATTTCTAGAAGA
ATTGTAGAAAATGGAGCAGGAACTGGATGAACAGTTTACCCCCCTTTATCATCTAATATT
GCTCATAGAGGAAGTTCAGTTGATTTAGCTATTTTTTCCTTACATTTAGCGGGAATTTCA
TCAATCTTAGGAGCTATTAATTTTATTACAACTATTATTAATATACGAATTAATCATATA
TCATTCGATCAAATACCTCTTTTTGTATGAGCAGTAGGAATTACTGCTTTACTTTTATTA
TTATCTTTACCTGTATTAGCTGGTGCTATTACTATATTATTAACAGATCGAAATCTTAAT
ACTTCATTTTTTGATCCCGCAGGAGGTGGTGATCCTATTTTATACCAACATTTA
>EU093017_Ch892
------------------------------------------------------------
------------------------------------------------------------
------------------------------------------------------------
-----------------------TTTAATATTAGGAGCCCCAGATATAGCTTTCCCCCGA
ATAAATAATATAAGATTTTGATTACTACCCCCTTCATTAACCTTATTAATTTCTAGAAGA
ATTGTAGAAAATGGAGCAGGAACTGGATGAACAGTTTACCCCCCTTTATCATCTAATATT
GCTCATAGAGGAAGTTCAGTTGATTTAGCTATTTTTTCCCTACATTTAGCGGGAATTTCA
TCAATCTTAGGAGCTATTAATTTTATTACAACTATTATCAATATACGAATTAATCATATA
TCATTCGATCAAATACCTCTTTTTGTATGAGCAGTAGGAATTACTGCTTTACTTTTATTA
TTATCCTTACCTGTATTAGCTGGTGCTATTACTATATTATTAACAGATCGAAATCTTAAT
ACTTCATTTTTTGATCCAGCAGGAGGTGGTGATCCTATTTTATATCAACATTTA
>EU093016_Tk889
------------------------------------------------------------
------------------------------------------------------------
------------------------------------------------------------
-----------------------TTTAATATTAGGAGCCCCAGATATAGCTTTTCCTCGA
ATAAATAATATAAGATTTTGATTACTACCCCCCTCATTAACTTTATTAATTTCTAGAAGA
ATTGTAGAAAATGGAGCAGGAACAGGATGAACAGTTTATCCCCCTTTATCATCTAATATT
GCTCATAGAATTAGTTCAGTTGATTTAGCTATTTTTTCTTTACATTTAGCAGGAATTTCA
TCAATCTTAGGAGCTATTAATTTTATTACAACTATTATTAATATACGAATTAATCATTTA
TCATTTGATCAAATACCCCTCTTTGTATGAGCAGTAGGAATTACTGCTTTACTTTTATTA
TTATCTTTACCTGTATTAGCTGGTGCTATTACTATATTATTAACAGATCGAAATCTTAAT
ACTTCATTTTTTGATCCTGCAGGAGGTGGAGATCCTATTTTATATCAACATTTA
>EU093015_It878
------------------------------------------------------------
------------------------------------------------------------
------------------------------------------------------------
-----------------------TTTAATATTAGGAGCCCCAGATATAGCTTTCCCCCGA
ATAAATAATATAAGATTTTGATTACTACCCCCTTCATTAACCTTATTAATTTCTAGAAGA
ATTGTAGAAAATGGAGCAGGAACTGGATGAACAGTTTACCCCCCTTTATCATCTAATATT
GCTCATAGAGGAAGTTCAGTTGATTTAGCTATTTTTTCCTTACATTTAGCGGGAATTTCA
TCAATCTTAGGAGCTATTAATTTTATTACAACTATTATTAATATACGAATTAATCATATA
TCATTCGATCAAATACCTCTTTTTGTATGAGCAGTAGGAATTACTGCTTTACTTTTATTA
TTATCTTTACCTGTATTAGCTGGTGCTATTACTATATTATTAACAGATCGAAATCTTAAT
ACTTCATTTTTTGATCCAGCAGGAGGTGGTGATCCTATTTTATACCAACATTTA
>EU093014_Hu875
------------------------------------------------------------
------------------------------------------------------------
------------------------------------------------------------
-----------------------TTTAATATTAGGAGCCCCAGATATAGCTTTTCCTCGA
ATAAATAATATAAGATTTTGATTACTACCCCCCTCATTAACTTTATTAATTTCTAGAAGA
ATTGTAGAAAATGGAGCAGGAACAGGATGAACAGTTTATCCCCCTTTATCATCTAATATC
GCTCATAGAGGTAGTTCAGTTGATTTAGCTATTTTTTCTTTACATTTAGCGGGAATTTCA
TCAATCTTAGGAGCTATTAATTTTATTACAACTATTATTAATATACGAATTAACCATATA
TCATTTGATCAAATACCTCTCTTTGTATGAGCAGTAGGAATTACTGCTTTACTTTTATTA
TTATCTTTACCTGTATTAGCTGGTGCTATTACTATATTATTAACAGATCGAAATCTTAAT
ACTTCATTTTTTGATCCTGCAGGAGGTGGAGATCCTATTTTATATCAACATTTA
>EU093013_Sk872_Cz_Slova
------------------------------------------------------------
------------------------------------------------------------
------------------------------------------------------------
-----------------------TTTAATATTAGGAGCCCCAGATATAGCTTTTCCTCGA
ATAAATAATATAAGATTTTGATTACTACCCCCCTCATTAACTTTATTAATTTCTAGAAGA
ATTGTAGAAAATGGAGCAGGAACAGGATGAACAGTTTATCCCCCTTTATCATCTAATATC
GCTCATAGAGGTAGTTCAGTTGATTTAGCTATTTTTTCTTTACATTTGGCAGGAATTTCA
TCAATCTTAGGAGCTATTAATTTTATTACAACTATTATTAATATACGAATTAATCATATA
TCATTTGATCAAATACCTCTCTTTGTATGAGCAGTAGGAATTACTGCTTTACTTTTATTA
TTATCTTTACCTGTATTAGCTGGTGCTATTACTATATTATTAACAGATCGAAATCTTAAT
ACTTCATTTTTTGATCCTGCAGGAGGTGGAGATCCTATTTTATATCAACATTTA
>EU093011_Cz869
------------------------------------------------------------
------------------------------------------------------------
------------------------------------------------------------
-----------------------TTTAATATTAGGAGCCCCAGATATAGCTTTTCCTCGA
ATAAATAATATAAGATTTTGATTACTACCCCCCTCATTAACTTTATTAATTTCTAGAAGA
ATTGTAGAAAATGGAGCAGGAACAGGATGAACAGTTTATCCCCCTTTATCATCTAATATT
GCTCATAGAGGTAGTTCAGTTGATTTAGCTATTTTTTCTTTACATTTAGCAGGAATTTCA
TCAATCTTAGGAGCTATTAATTTTATTACAACTATTATTAATATACGAATTAACCATATA
TCATTTGATCAAATACCTCTCTTTGTATGAGCAGTAGGAATTACTGCTTTACTTTTATTA
TTATCTTTACCTGTATTAGCTGGTGTTATTACTATATTATTAACAGATCGAAATCTTAAT
ACTTCATTTTTTGATCCTGCAGGAGGTGGAGATCCTATTTTATATCAACATTTA
>EU093010_Ru Bosnia Fi Bu Hu Bel Po Rom Ukr 
------------------------------------------------------------
------------------------------------------------------------
------------------------------------------------------------
-----------------------TTTAATATTAGGAGCCCCAGATATAGCTTTTCCTCGA
ATAAATAATATAAGATTTTGATTACTACCCCCCTCATTAACTTTATTAATTTCTAGAAGA
ATTGTAGAAAATGGAGCAGGAACAGGATGAACAGTTTATCCCCCTTTATCATCTAATATC
GCTCATAGAGGTAGTTCAGTTGATTTAGCTATTTTTTCTTTACATTTAGCAGGAATTTCA
TCAATCTTAGGAGCTATTAATTTTATTACAACTATTATTAATATACGAATTAACCATATA
TCATTTGATCAAATACCTCTCTTTGTATGAGCAGTAGGAATTACTGCTTTACTTTTATTA
TTATCTTTACCTGTATTAGCTGGTGCTATTACTATATTATTAACAGATCGAAATCTTAAT
ACTTCATTTTTTGATCCTGCAGGAGGTGGAGATCCTATTTTATATCAACATTTA
>EU093009_Kz848
------------------------------------------------------------
------------------------------------------------------------
------------------------------------------------------------
-----------------------TTTAATATTAGGGGCCCCAGATATAGCTTTTCCTCGA
ATAAATAATATAAGATTTTGATTATTACCCCCTTCATTAACTTTATTAATTTCTAGAAGA
ATTGTAGAAAATGGAGCAGGAACAGGATGAACAGTTTATCCCCCTTTATCATCTAATATC
GCTCATAGAGGTAGTTCAGTTGATTTAGCTATTTTTTCTTTACATTTAGCAGGAATTTCA
TCAATCTTAGGAGCTATTAATTTTATTACAACTATTATTAATATACGAATTAATCATATA
TCATTTGATCAAATACCTCTCTTTGTATGAGCAGTAGGAATTACTGCTTTACTTTTATTA
CTATCTTTACCTGTATTAGCTGGTGCTATTACTATATTATTAACAGATCGAAATCTTAAT
ACTTCATTTTTTGATCCTGCAGGAGGTGGAGATCCTATTTTATATCAACATTTA
>EU093007_Fi810
------------------------------------------------------------
------------------------------------------------------------
------------------------------------------------------------
-----------------------TTTAATATTAGGAGCCCCAGATATAGCCTTTCCTCGA
ATAAATAATATAAGATTTTGATTACTACCCCCCTCATTAACTTTATTAATTTCTAGAAGA
ATTGTAGAAAATGGAGCAGGAACAGGATGAACAGTTTATCCCCCTTTATCATCTAATATC
GCTCATAGAGGTAGTTCAGTTGATTTAGCTATTTTTTCTTTACATTTAGCAGGAATTTCA
TCAATCTTAGGAGCTATTAATTTTATTACAACTATTATTAATATACGAATTAACCATATA
TCATTTGATCAAATACCTCTCTTTGTATGAGCAGTAGGAATTACTGCTTTACTTTTATTA
TTATCTTTACCTGTATTAGCTGGTGCTATTACTATATTATTAACAGATCGAAATCTTAAT
ACTTCATTTTTTGATCCTGCAGGAGGTGGAGATCCTATTTTATATCAACATTTA
>EU093004_Tu999
------------------------------------------------------------
------------------------------------------------------------
------------------------------------------------------------
-----------------------TTTAATATTAGGAGCTCCAGATATAGCTTTTCCTCGA
ATAAATAACATAAGATTTTGATTACTCCCCCCTTCATTAACTTTATTAATTTCTAGAAGA
ATTGTAGAAAATGGAGCAGGAACAGGATGAACAGTTTATCCCCCTTTATCATCTAATATT
GCTCATAGAGGTAGTTCAGTTGATTTAGCTATTTTTTCTTTACATTTAGCAGGAATTTCA
TCAATCTTAGGAGCTATTAATTTTATTACAACTATTATTAATATACGAATTAATAATATA
TCATTTGATCAAATACCTCTTTTTGTATGAGCAGTAGGAATTACTGCATTACTTTTATTA
TTATCTTTACCTGTATTAGCTGGTGCTATTACTATATTATTAACAGATCGAAATCTTAAT
ACTTCATTTTTTGATCCCGCAGGAGGTGGAGATCCTATTTTATATCAACACTTA
>EU093000_Bu961
------------------------------------------------------------
------------------------------------------------------------
------------------------------------------------------------
-----------------------TTTAATATTAGGAGCCCCAGATATAGCTTTTCCTCGA
ATAAATAATATAAGATTTTGATTACTACCCCCCTCATTAACTTTATTAATTTCTAGAAGA
ATTGTAGAAAATGGAGCAGGAACAGGATGAACAGTTTATCCCCCTTTATCATCTAATATC
GCTCATAGAGGTAGTTCAGTTGATTTAGCTATTTTTTCTTTACATTTAGCAGGAATTTCA
TCAATCTTAGGAGCTATTAATTTTATTACAACTATTATTAATATACGAATTAATCATATA
TCATTTGATCAAATACCTCTCTTTGTATGAGCAGTAGGAATTACTGCTTTACTTTTATTA
TTATCTTTACCTGTATTAGCTGGTGCTATTACTATATTATTAACAGATCGAAATCTTAAT
ACTTCATTTTTTGATCCTGCAGGAGGTGGAGATCCTATTTTATATCAACATTTA
>EU092998_Bu951
------------------------------------------------------------
------------------------------------------------------------
------------------------------------------------------------
-----------------------TTTAATATTAGGAGCCCCAGATATAGCTTTTCCTCGA
ATAAATAATATAAGATTTTGATTACTACCCCCCTCATTAACTTTATTAATTTCTAGAAGA
ATTGTAGAAAATGGAGCAGGAACAGGATGAACAGTTTATCCCCCTTTATCATCTAATATC
GCTCATAGTGGTAGTTCAGTTGATTTAGCTATTTTTTCTTTACATTTAGCAGGAATTTCA
TCAATCTTAGGAGCTATTAATTTTATTACAACTATTATTAATATACGAATTAACCATATA
TCATTTGATCAAATACCTCTCTTTGTATGAGCAGTAGGAATTACTGCTTTACTTTTATTA
TTATCTTTACCTGTATTAGCTGGTGCTATTACTATATTATTAACAGATCGAAATCTTAAT
ACTTCATTTTTTGATCCTGCAGGAGGTGGAGATCCTATTTTATATCAACATTTA
>EU092997_Ru940
------------------------------------------------------------
------------------------------------------------------------
------------------------------------------------------------
-----------------------TTTAATATTAGGAGCCCCAGATATAGCTTTTCCTCGA
ATAAATAATATAAGATTTTGATTACTACCCCCCTCATTAACTTTATTAATTTCTAGAAGA
ATTGTAGAAAATGGAGCAGGAACAGGATGAACAGTTTATCCCCCTTTATCATCTAATATC
GCTCATAGAGGTAGTTCAGTTGATTTAGCTATTTTTTCTTTACATTTAGCAGGAATTTCA
TCAATCTTAGGAGCTATTAATTTTATTACAACTATTATTAATATACGAATTAACCATATA
TCATTTGATCAAATACCTCTCTTTGTATGAGCAGTAGGAATTACTGCTTTACTTTTATTA
TTATCTCTACCTGTATTAGCTGGTGCTATTACTATATTATTAACAGATCGAAATCTTAAT
ACTTCATTTTTTGATCCTGCAGGAGGTGGGGATCCTATTTTATATCAACATTTA
>EU092996_Sp924 Fr
------------------------------------------------------------
------------------------------------------------------------
------------------------------------------------------------
-----------------------TTTAATATTAGGAGCCCCAGATATAGCTTTCCCCCGA
ATAAATAATATAAGATTTTGATTACTACCCCCTTCATTAACCTTATTAATTTCTAGAAGA
ATTGTAGAAAATGGAGCAGGAACTGGATGAACAGTTTACCCCCCTTTATCATCCAATATT
GCTCATAGAGGAAGTTCAGTTGATTTAGCTATTTTTTCCCTACATTTAGCAGGAATTTCA
TCAATCTTAGGAGCTATTAATTTTATTACAACTATTATTAATATACGAATTAATCATATA
TCATTCGATCAAATACCTCTTTTTGTGTGAGCAGTAGGAATTACTGCTTTACTTTTATTA
TTATCCTTACCTGTATTAGCTGGTGCTATTACTATATTATTAACAGATCGAAATCTTAAT
ACTTCATTTTTTGATCCAGCAGGAGGTGGTGATCCTATTTTATATCAACATTTA
>EU092995_Sp923
------------------------------------------------------------
------------------------------------------------------------
------------------------------------------------------------
-----------------------TTTAATATTAGGAGCCCCAGATATAGCTTTCCCCCGA
ATAAATAATATAAGATTTTGATTACTACCCCCTTCATTAACCTTATTAATTTCTAGAAGA
ATTGTAGAAAATGGAGCAGGAACTGGATGAACAGTTTATCCCCCTTTATCATCCAATATT
GCTCATAGAGGAAGTTCAGTTGATTTAGCTATTTTTTCCCTACATTTAGCGGGAATTTCA
TCAATCTTAGGAGCTATTAATTTTATTACAACTATTATTAATATACGAATTAATCATATA
TCATTCGATCAAATACCTCTTTTTGTGTGAGCAGTAGGAATTACTGCTTTACTTTTATTA
TTATCCTTACCTGTATTAGCTGGTGCTATTACTATATTATTAACGGATCGAAATCTTAAT
ACTTCATTTTTTGATCCAGCAGGAGGTGGTGATCCTATTTTATATCAACATTTA
>EU092994_Sp921
------------------------------------------------------------
------------------------------------------------------------
------------------------------------------------------------
-----------------------TTTAATATTAGGAGCCCCAGATATAGCTTTCCCCCGA
ATAAATAATATAAGATTTTGATTACTACCCCCTTCATTAACCTTATTAATTTCTAGAAGA
ATTGTAGAAAATGGAGCAGGAACTGGATGAACAGTTTACCCCCCTTTATCATCCAATATT
GCTCATAGAGGAAGTTCAGTTGATTTAGCTATTTTTTCCCTACATTTAGCAGGAATTTCA
TCAATCTTAGGAGCTATTAATTTTATTACAACTATTATTAATATACGAATTAATCATATA
TCATTCGATCAAATACCTCTTTTTGTGTGAGCAGTAGGAATTACTGCTTTACTTTTATTA
TTATCCTTACCTGTATTAGCTGGTGCTATTACTATATTATTAACGGATCGAAATCTTAAT
ACTTCATTTTTTGATCCAGCAGGAGGTGGTGATCCTATTTTATATCAACATTTA
>EU092993_Sp917
------------------------------------------------------------
------------------------------------------------------------
------------------------------------------------------------
-----------------------TTTAATATTAGGAGCCCCAGATATAGCTTTCCCCCGA
ATAAATAATATAAGATTTTGATTACTACCCCCTTCATTAACCTTATTAATTTCTAGAAGA
ATTGTAGAAAATGGAGCAGGAACTGGATGAACAGTTTATCCCCCTTTATCATCCAATATT
GCTCATAGAGGAAGTTCAGTTGATTTAGCTATTTTTTCCCTACATTTAGCAGGAATTTCA
TCAATCTTAGGAGCTATTAATTTTATTACAACTATTATTAATATACGAATTAATCATATA
TCATTCGATCAAATACCTCTTTTTGTGTGAGCAGTAGGAATTACTGCTTTACTTTTATTA
TTATCCTTACCTGTATTAGCTGGTGCTATTACTATATTATTAACAGATCGAAATCTTAAT
ACTTCATTTTTTGATCCAGCAGGAGGTGGTGATCCTATTTTATATCAACATTTA
>EU092992_Sp916
------------------------------------------------------------
------------------------------------------------------------
------------------------------------------------------------
-----------------------TTTAATATTAGGAGCCCCAGATATAGCTTTCCCCCGA
ATAAATAATATAAGATTTTGATTACTACCCCCTTCATTAACCTTATTAATTTCTAGAAGA
ATTGTAGAAAATGGAGCAGGAACTGGATGAACAGTTTACCCCCCTTTATCATCCAATATT
GCTCATAGAGGAAGTTCAGTTGATTTAGCTATTTTTTCCCTACATTTAGCAGGAATTTCA
TCAATCTTAGGAGCTATTAATTTTATTACAACTATTATTAATATACGAATTAATCATATA
TCATTCGATCAAATACCTCTTTTTGTGTGAGCAGTAGGAATTACTGCTTTACTTTTATTA
TTATCCTTACCTGTATTAGCTGGTGCTATTACTATATTATTAACAGATCGAAATATTAAT
ACTTCATTTTTTGATCCAGCAGGAGGTGGTGATCCTATTTTATATCAACATTTA
>EU092991_Fr913
------------------------------------------------------------
------------------------------------------------------------
------------------------------------------------------------
-----------------------TTTAATATTAGGAGCCCCAGATATAGCTTTCCCCCGA
ATAAATAATATAAGATTTTGATTACTACCCCCTTCATTAACCTTATTAATTTCTAGAAGA
ATTGTAGAAAATGGAGCAGGAACTGGATGAACAATTTACCCCCCTTTATCATCCAATATT
GCTCATAGAGGAAGTTCAGTTGATTTAGCTATTTTTTCCCTACATTTAGCAGGAATTTCA
TCAATCTTAGGAGCTATTAATTTTATTACAACTATTATTAATATACGAATTAATCATATA
TCATTCGATCAAATACCTCTTTTTGTGTGAGCAGTAGGAATTACTGCTTTACTTTTATTA
TTATCCTTACCTGTATTAGCTGGTGCTATTACTATATTATTAACAGATCGAAATCTTAAT
ACTTCATTTTTTGATCCAGCAGGAGGTGGTGATCCTATTTTATATCAACATTTA
>EU092990_Fr911
------------------------------------------------------------
------------------------------------------------------------
------------------------------------------------------------
-----------------------TTTAATATTAGGAGCCCCAGATATAGCTTTCCCCCGA
ATAAATAATATAAGATTTTGATTACTACCCCCTTCATTAACCTTATTAATTTCTAGAAGA
ATTGTAGAAAATGGAGCAGGAACTGGATGAACAGTTTACCCCCCTTTATCATCTAATATT
GCTCATAGAGGAAGTTCAGTTGATTTAGCTATTTTTTCCTTACATTTAGCAGGAATTTCA
TCAATCTTAGGAGCTATTAATTTTATTACAACTATTATTAATATACGAATTAATCATATA
TCATTCGATCAAATACCTCTTTTTGTATGAGCAGTAGGAATTACTGCTTTACTTTTATTA
TTATCATTACCTGTATTAGCTGGTGCTATTACTATATTATTAACAGATCGAAATCTTAAT
ACTTCATTTTTTGATCCAGCAGGGGGTGGTGATCCTATTTTATATCAACATTTA
>EU092988_It639
------------------------------------------------------------
------------------------------------------------------------
------------------------------------------------------------
-----------------------TTTAATATTAGGAGCCCCAGATATAGCTTTCCCCCGA
ATAAATAATATAAGATTTTGATTACTACCCCCTTCATTAACCTTATTAATTTCTAGAAGA
ATTGTAGAAAATGGAGCAGGAACTGGATGAACAGTTTACCCCCCTTTATCATCTAATATT
GCTCATAGAGGAAGTTCAGTTGATTTAGCTATTTTTTCCCTACATTTAGCGGGAATTTCA
TCAATCTTAGGAGCTATTAATTTTATTACAACTATTATTAATATACGAATTAATCATATA
TCATTTGATCAAATACCTCTTTTTGTATGAGCAGTAGGAATTACTGCTTTACTTTTATTA
TTATCCTTACCTGTATTAGCTGGTGCTATTACTATATTATTAACAGATCGAAATCTTAAT
ACTTCATTTTTTGATCCAGCAGGAGGTGGTGATCCTATTTTATATCAACATTTA
>EU092987_Fr528
------------------------------------------------------------
------------------------------------------------------------
------------------------------------------------------------
-----------------------TTTAATATTAGGAGCCCCAGATATAGCTTTCCCCCGA
ATAAATAATATAAGATTTTGATTACTACCCCCTTCATTAACCTTATTAATTTCTAGAAGA
ATTGTAGAAAATGGAGCAGGAACTGGATGAACAGTTTACCCCCCTTTATCATCTAATATT
GCTCATAGAGGAAGTTCAGTTGATTTAGCTATTTTTTCCCTACATTTAGCGGGAATTTCA
TCAATCTTAGGAGCTATTAATTTTATTACAACTATTATTAATATACGAATTAATCATATA
TCATTCGATCAAATACCTCTTTTTGTATGAGCAGTAGGAATTACTGCTTTACTTTTATTA
TTATCCTTACCTGTATTAGCTGGTGCTATTACTATATTATTAACAGATCGAAATCTTAAT
ACTTCATTTTTTGATCCAGCAGGAGGTGGTGATCCTATTTTATATCAACATTTA
>EU092985_Fr525
------------------------------------------------------------
------------------------------------------------------------
------------------------------------------------------------
-----------------------TTTAATATTAGGAGCCCCAGATATAGCTTTCCCCCGA
ATAAATAATATAAGATTTTGATTACTACCCCCTTCATTAACCTTATTAATTTCTAGAAGA
ATTGTAGAAAATGGAGCAGGAACTGGATGAACAGTTTACCCCCCTTTATCATCTAATATT
GCTCATAGAGGAAGTTCAGTTGATTTAGCTATTTTTTCCTTACATTTAGCAGGAATTTCA
TCAATCTTAGGAGCTATTAATTTTATTACAACTATTATTAATATACGAATTAATCATATA
TCATTCGATCAAATACCTCTTTTTGTATGAGCAGTAGGAATTACTGCTTTACTTTTATTA
TTATCATTACCTGTATTAGCTGGTGCTATTACTATATTATTAACAGATCGAAATCTTAAT
ACTTCATTTTTTGATCCAGCAGGAGGTGGTGATCCTATTTTATATCAACATTTA
>EU092984_Fr522
------------------------------------------------------------
------------------------------------------------------------
------------------------------------------------------------
-----------------------TTTAATATTAGGAGCCCCAGATATAGCTTTCCCCCGA
ATAAATAATATAAGATTTTGATTACTACCCCCTTCATTAACCTTATTAATTTCTAGAAGA
ATTGTAGAAAATGGAGCAGGAACTGGATGAACAGTTTACCCCCCTTTATCATCTAATATT
GCTCATAGAGGAAGTTCAGTTGATTTAGCTATTTTTTCCTTACATTTAGCAGGAATTTCA
TCAATCTTAGGAGCTATTAATTTTATTACAACTATTATTAATATACGAATTAATCATATA
TCATTCGATCAAATACCTCTTTTTGTATGAGCAGTAGGAATTACTGCTTTACTCTTATTA
TTATCATTACCTGTATTAGCTGGTGCTATTACTATATTATTAACAGATCGAAATCTTAAT
ACTTCATTTTTTGATCCAGCAGGGGGTGGTGATCCTATTTTATATCAACATTTA
>EU092983_Ch765
------------------------------------------------------------
------------------------------------------------------------
------------------------------------------------------------
-----------------------TTTAATATTAGGAGCCCCAGATATAGCTTTCCCCCGA
ATAAATAATATAAGATTTTGATTACTACCCCCTTCATTAACCTTATTAATTTCTAGAAGA
ATTGTAGAAAATGGAGCAGGAACTGGATGAACAGTTTACCCCCCTTTATCATCTAATATT
GCTCATAGAGGAAGTTCAGTTGATTTAGCTATTTTTTCCCTACATTTAGCAGGAATTTCA
TCAATCTTAGGAGCTATTAATTTTATTACAACTATTATTAATATACGAATTAATCATATA
TCATTCGATCAAATACCTCTTTTTGTATGAGCAGTAGGAATTACTGCTTTACTTTTATTA
TTATCCTTACCTGTATTAGCTGGTGCTATTACTATATTATTAACAGATCGAAATCTTAAT
ACTTCATTTTTTGATCCAGCAGGAGGTGGTGATCCTATTTTATATCAACATTTA
>EU092982_Pl653_Slova_Ukr
------------------------------------------------------------
------------------------------------------------------------
------------------------------------------------------------
-----------------------TTTAATATTAGGAGCCCCAGATATAGCTTTTCCTCGA
ATAAATAATATAAGATTTTGATTACTACCCCCCTCATTAACTTTATTAATTTCTAGAAGA
ATTGTAGAAAATGGAGCAGGAACAGGATGAACAATTTATCCCCCTTTATCATCTAATATC
GCTCATAGAGGTAGTTCAGTTGATTTAGCTATTTTTTCTTTACATTTAGCAGGAATTTCA
TCAATCTTAGGAGCTATTAATTTTATTACAACTATTATTAATATACGAATTAACCATATA
TCATTTGATCAAATACCTCTCTTTGTATGAGCAGTAGGAATTACTGCTTTACTTTTATTA
TTATCTTTACCTGTATTAGCTGGTGCTATTACTATATTATTAACAGATCGAAATCTTAAT
ACTTCATTTTTTGATCCTGCAGGAGGTGGAGATCCTATTTTATATCAACATTTA
>EU092981_At626
------------------------------------------------------------
------------------------------------------------------------
------------------------------------------------------------
-----------------------TTTAATATTAGGAGCCCCAGATATAGCTTTTCCTCGA
ATAAATAATATAAGATTTTGATTACTACCCCCCTCATTAACTTTATTAATTTCTAGAAGA
ATTGTAGAAAATGGAGCAGGAACAGGATGAACAGTTTATCCCCCTTTATCATCTAATATC
GCTCATAGAGGTAGTTCAGTTGATTTAGCTATTTTTTCTTTACATTTAGCAGGAATTTCA
TCAATCTTAGGAGCTATTAATTTTATTACAACTATTATTAATATACGAATTAACCATATA
TCATTTGATCAAATACCTCTCTTTGTATGAGCAGTAGGAATTACTGCTTTACTTTTATTA
TTATCTTTACCTGTGTTAGCTGGTGCTATTACTATATTATTAACAGATCGAAATCTTAAT
ACTTCATTTTTTGATCCTGCAGGAGGTGGAGATCCTATTTTATATCAACATTTA
>EU092980_At622
------------------------------------------------------------
------------------------------------------------------------
------------------------------------------------------------
-----------------------TTTAATATTAGGAGCCCCAGATATAGCTTTTCCTCGA
ATAAATAATATAAGATTTTGATTACTACCCCCCTCATTAACTTTATTAATTTCTAGAAGA
ATTGTAGAAAATGGAGCAGGAACAGGATGAACAGTTTATCCCCCTTTATCATCTAATATT
GCTCATAGAGGTAGTTCAGTTGATTTAGCTATTTTTTCTTTACATTTAGCAGGAATTTCA
TCAATCTTAGGAGCTATTAATTTTATTACAACTATTATTAATATACGAATTAACCATATA
TCATTTGATCAAATACCTCTCTTTGTATGAGCAGTAGGAATTACTGCTTTACTTTTATTA
CTATCTTTACCTGTATTAGCTGGTGCTATTACTATATTATTAACAGATCGAAATCTTAAT
ACTTCATTTTTTGATCCTGCAGGAGGTGGAGATCCTATTTTATATCAACATTTA
>EU092978_At618_At_Slo
------------------------------------------------------------
------------------------------------------------------------
------------------------------------------------------------
-----------------------TTTAATATTAGGAGCCCCAGATATAGCTTTTCCTCGA
ATAAATAATATAAGATTTTGATTACTACCCCCCTCATTAACTTTATTAATTTCTAGAAGA
ATTGTAGAAAATGGGGCAGGAACAGGATGAACAGTTTATCCCCCTTTATCATCTAATATC
GCTCATAGAGGTAGTTCAGTTGATTTAGCTATTTTTTCTTTACATTTAGCAGGAATTTCA
TCAATCTTAGGAGCTATTAATTTTATTACAACTATTATTAATATACGAATTAACCATATA
TCATTTGATCAAATACCTCTCTTTGTATGAGCAGTAGGAATTACTGCTTTACTTTTATTA
TTATCTTTACCTGTATTAGCTGGTGCTATTACTATATTATTAACAGATCGAAATCTTAAT
ACTTCATTTTTTGATCCTGCAGGAGGTGGAGATCCTATTTTATATCAACATTTA
>EU092977_At606_At_Cz_D_Fi_Hu_Po_Slova
------------------------------------------------------------
------------------------------------------------------------
------------------------------------------------------------
-----------------------TTTAATATTAGGAGCCCCAGATATAGCTTTTCCTCGA
ATAAATAATATAAGATTTTGATTACTACCCCCCTCATTAACTTTATTAATTTCTAGAAGA
ATTGTAGAAAATGGAGCAGGAACAGGATGAACAGTTTATCCCCCTTTATCATCTAATATT
GCTCATAGAGGTAGTTCAGTTGATTTAGCTATTTTTTCTTTACATTTAGCAGGAATTTCA
TCAATCTTAGGAGCTATTAATTTTATTACAACTATTATTAATATACGAATTAACCATATA
TCATTTGATCAAATACCTCTCTTTGTATGAGCAGTAGGAATTACTGCTTTACTTTTATTA
TTATCTTTACCTGTATTAGCTGGTGCTATTACTATATTATTAACAGATCGAAATCTTAAT
ACTTCATTTTTTGATCCTGCAGGAGGTGGAGATCCTATTTTATATCAACATTTA
>EU092976_At602
------------------------------------------------------------
------------------------------------------------------------
------------------------------------------------------------
-----------------------TTTAATATTAGGAGCCCCAGATATAGCTTTTCCTCGA
ATAAATAATATAAGATTTTGATTACTACCCCCCTCATTAACTTTATTAATTTCTAGAAGA
ATTGTAGAAAATGGAGCAGGAACAGGATGAACAGTTTATCCCCCTTTATCATCTAATATT
GCTCATAGAGGTAGTTCAGTTGATTTAGCTATTTTTTCTTTACATTTAGTAGGAATTTCA
TCAATCTTAGGAGCTATTAATTTTATTACAACTATTATTAATATACGAATTAACCATATA
TCATTTGATCAAATACCTCTCTTTGTATGAGCAGTAGGAATTACTGCTTTACTTTTATTA
TTATCTTTACCTGTATTAGCTGGTGCTATTACTATATTATTAACAGATCGAAATCTTAAT
ACTTCATTTTTTGATCCTGCAGGAGGTGGAGATCCTATTTTATATCAACATTTA
>EU092975_D757
------------------------------------------------------------
------------------------------------------------------------
------------------------------------------------------------
-----------------------TTTAATATTAGGAGCCCCAGATATAGCTTTTCCTCGA
ATAAATAATATAAGATTTTGATTACTACCCCCCTCATTAACTTTATTAATTTCTAGAAGA
ATTGTAGAAAATGGAGCAGGAACAGGATGAACAGTTTATCTTCCTTTATCATCTAATATT
GCTCATAGAGGTAGTTCAGTTGATTTAGCTATTTTTTCTTTACATTTAGCAGGAATTTCA
TCAATCTTAGGAGCTATTAATTTTATTACAACTATTATTAATATACGAATTAACCATATA
TCATTTGATCAAATACCTCTCTTTGTATGAGCAGTAGGAATTACTGCTTTACTTTTATTA
TTATCTTTACCTGTATTAGCTGGTGCTATTACTATATTATTAACAGATCGAAATCTTAAT
ACTTCATTTTTTGATCCTGCAGGAGGTGGAGATCCTATTTTATATCAACATTTA
>EU092974_D756
------------------------------------------------------------
------------------------------------------------------------
------------------------------------------------------------
-----------------------TTTAATATTAGGAGCCCCAGATATAGCTTTTCCTCGA
ATAAATAATATAAGATTTTGATTACTACCCCCCTCATTAACTTTATTAATTTCTAGAAGA
ATTGTAGAAAATGGAGCAGGAACAGGATGAACAATTTATCCCCCTTTATCATCTAATATT
GCTCATAGAGGTAGTTCAGTTGATTTAGCTATTTTTTCTTTACATTTAGCAGGAATTTCA
TCAATCTTAGGAGCTATTAATTTTATTACAACTATTATTAATATACGAATTAACCATATA
TCATTTGATCAAATACCTCTCTTTGTATGAGCAGTAGGAATTACTGCTTTACTTTTATTA
TTATCTTTACCTGTATTAGCTGGTGCTATTACTATATTATTAACAGATCGAAATCTTAAT
ACTTCATTTTTTGATCCTGCAGGAGGTGGAGATCCTATTTTATATCAACATTTA
>EU092973_D744
------------------------------------------------------------
------------------------------------------------------------
------------------------------------------------------------
-----------------------TTTAATATTAGGAGCCCCAGATATAGCTTTTCCTCGA
ATAAATAATATAAGATTTTGATTACTACCCCCCTCATTAACTTTATTAATTTCTAGAAGA
ATTGTAGAAAATGGAGCAGGAACAGGATGAACGGTTTATCCCCCTTTATCATCTAATATT
GCTCATAGAGGTAGTTCAGTTGATTTAGCTATTTTTTCTTTACATTTAGCAGGAATTTCA
TCAATCTTAGGAGCTATTAATTTTATTACAACTATTATTAATATACGAATTAACCATATA
TCATTTGATCAAATACCTCTCTTTGTATGAGCAGTAGGAATTACTGCTTTACTTTTATTA
TTATCTTTACCTGTATTAGCTGGTGCTATTACTATATTATTAACAGATCGAAATCTTAAT
ACTTCATTTTTTGATCCTGCAGGAGGTGGAGATCCTATTTTATATCAACATTTA
>EU092971_Hu697_Bu_Hu
------------------------------------------------------------
------------------------------------------------------------
------------------------------------------------------------
-----------------------TTTAATATTAGGAGCCCCAGATATAGCTTTTCCTCGA
ATAAATAATATAAGATTTTGATTACTACCCCCCTCATTAACTTTATTAATTTCTAGAAGA
ATTGTAGAAAATGGAGCAGGAACAGGATGAACAGTTTATCCCCCTTTATCATCTAATATC
GCTCATAGAGGTAGTTCAGTTGATTTAGCTATTTTTTCTTTACATTTAGCAGGAATTTCA
TCAATCTTAGGAGCTATTAATTTTATTACAACTATTATTAATATACGAATTAACCATATA
TCATTTGATCAAATACCTCTCTTTGTATGAGCAGTAGGAATTACTGCTTTACTTTTATTA
TTATCTTTACCTGTATTAGCTGGTGCTATTACTATATTATTAACAGATCGAAATCTTAAT
ACTTCATTTTTTGATCCTGCAGGAGGTGGAGATCCTATTTTATATCAACATTTA
>EU092969_Bu775
------------------------------------------------------------
------------------------------------------------------------
------------------------------------------------------------
-----------------------TTTAATATTAGGAGCCCCAGATATAGCTTTTCCTCGA
ATAAATAATATAAGATTTTGATTACTACCCCCCTCATTAACTTTATTAATTTCTAGAAGA
ATTGTAGAAAATGGAGCAGGAACAGGATGAACAATTTATCCCCCTTTATCATCTAATATC
GCTCACAGAGGTAGTTCAGTTGATTTAGCTATTTTTTCTTTACATTTAGCAGGAATTTCA
TCAATCTTAGGAGCTATTAATTTTATTACAACTATTATTAATATACGAATTAACCATATA
TCATTTGATCAAATACCTCTCTTTGTATGAGCAGTAGGAATTACTGCTTTACTTTTATTA
TTATCTTTACCTGTATTAGCTGGTGCTATTACTATATTATTAACAGATCGAAATCTTAAT
ACTTCATTTTTTGATCCTGCAGGAGGTGGAGATCCTATTTTATATCAACATTTA
>EU092968_Bu772
------------------------------------------------------------
------------------------------------------------------------
------------------------------------------------------------
-----------------------TTTAATATTAGGAGCCCCAGATATAGCTTTTCCTCGA
ATAAATAATATAAGATTTTGATTACTACCCCCCTCATTAACTTTATTAATTTCTAGAAGA
ATTGTAGAAAATGGAGCAGGAACAGGATGAACAGTTTATCCCCCTTTATCATCTAATATC
GCTCATAGAGGTAGTTCAGTTGATTTAGCTATTTTTTCTTTACATTTAGCAGGAATTTCA
TCAATCTTAGGAGCTATTAATTTTATTACAACTATTATTAATATACGAATTAACCATATA
TCATTTGATCAAATACCTCTCTTTGTATGAGCAGTAGGAATTACTGCTTTACTTTTATTA
TTATCTCTACCTGTATTAGCTGGTGCTATTACTATATTATTAACAGATCGAAATCTTAAT
ACTTCATTTTTTGATCCTGCAGGAGGTGGAGATCCTATTTTATATCAACATTTA
>EU093003_D982
------------------------------------------------------------
------------------------------------------------------------
------------------------------------------------------------
-----------------------TTTAATATTAGGAGCCCCAGATATAGCTTTTCCTCGA
ATAAATAATATAAGATTTTGATTACTACCCCCCTCATTAACTTTATTAATTTCTAGAAGA
ATTGTAGAAAATGGAGCAGGAACAGGATGAACAGTTTATCCCCCTTTATCATCTAATATT
GCTCATAGAGGTAGTTCAGTTGATTTAGCTATTTTTTCTTTACATTTAGCAGGAATTTCA
TCAATCTTAGGAGCTATTAATTTTATTACAACTATTATTAATATACGAATTAACCATATA
TCATTTGATCAAATACCTCTCTTTGTATGGGCAGTAGGAATTACTGCTTTACTTTTATTA
TTATCTTTACCTGTATTAGCTGGTGCTATTACTATATTATTAACAGATCGAAATCTTAAT
ACTTCATTTTTTGATCCTGCAGGAGGTGGAGATCCTATTTTATATCAACATTTA
>DQ407769_UP_100-F
ACATTATATTTTATTTTTGGTATTTGAGCAGGTATAGTAGGAACCTCTTTAAGATTATTA
ATTCGTACTGAATTAGGTAATCCTGGATCTTTAATTGGAGATGATCAAATTTATAACACT
ATTGTAACAGCTCATGCTTTTATTATAATTTTTTTTATAGTTATACCAATTATAATTGGA
GGATTTGGAAATTGATTAATTCCTTTAATATTAGGAGCCCCAGATATAGCTTTCCCCCGA
ATAAATAATATAAGATTTTGATTACTACCCCCTTCATTAACCTTATTAATTTCTAGAAGA
ATTGTAGAAAATGGAGCAGGAACTGGATGAACAGTTTACCCCCCTTTATCATCTAATATT
GCTCATAGAGGAAGTTCAGTTGATTTAGCTATTTTTTCCTTACATTTAGCAGGAATTTCA
TCAATCTTAGGAGCTATTAATTTTATTACAACTATTATTAATATACGAATTAATCATATA
TCATTCGATCAAATACCTCTTTTTGTATGAGCAGTAGGAATTACTGCTTTACTCTTATTA
TTATCATTACCTGTATTAGCTGGTGCTATTACTATATTATTAACAGATCGAAATCTTAAT
ACTTCATTTTTTGATCCAGCAGGGGGTGGTGA----------------------
>AM231426_W336_parvisi_Gre
ACACTATATTTTATTTTTGGTATTTGAGCAGGTATAGTAGGAACCTCTTTAAGATTATTA
ATTCGTACTGAATTAGGTAATCCTGGATCTTTAATTGGAGATGATCAAATTTATAATACT
ATTGTAACAGCTCATGCTTTTATTATAATTTTTTTTATAGTTATACCAATTATAATTGGA
GGATTTGGAAATTGATTAATTCCTTTAATATTAGGAGCCCCAGATATAGCTTTTCCTCGA
ATAAATAATATAAGATTTTGATTACTACCCCCCTCATTAACTTTATTAATTTCTAGAAGA
ATTGNNNNNNNNNNNNNNNNNNNNGGATGAACAGTTTATCCCCCTTTATCATCTAATATC
GCTCATAGAGGTAGTTCAGTTGATTTAGCTATTTTTTCTTTACATTTAGCAGGAATTTCA
TCAATCTTAGGGGCTATTAATTTTATTACAACTATTATTAATATACGAATTAACCATATA
TCATTTGATCAAATACCTCTCTTTGTATGAGCAGTAGGAATTACTGCTTTACTTTTATTA
TTATCTTTACCTGTATTAGCTGGTGCTATTACTATATTATTAACAGATCGAAATCTTAAT
ACTTCATTTTTTGATCYTGCAGGAGGTGGAGATCCTATTTTATATCAA------
>AM231425_W333_angorae_Tur
ACACTATATTTTATTTTTGGTATTTGAGCAGGTATAGTAGGAACCTCTTTAAGATTATTA
ATTCGTACTGAATTAGGTAATCCTGGATCTTTAATTGGGGATGATCAAATTTATAATACT
ATTGTAACAGCTCATGCTTTTATTATAATTTTTTTTATAGTTATACCAATTATAATTGGA
GGATTTGGAAATTGATTAATTCCTTTAATATTAGGAGCCCCAGATATAGCTTTTCCTCGA
ATAAATAATATAAGATTTTGATTATTACCCCCCTCATTAACTTTATTAATTTCTAGAAGA
ATTGNNNNNNNNNNNNNNNNNNNNGGATGAACAGTTTATCCCCCTTTATCATCTAATATT
TCTCATAGAGGTAGTTCAGTTGATTTAGCTATTTTTTCTTTACATTTAGCAGGAATTTCA
TCAATCTTAGGAGCTATTAATTTTATTACAACTATTATTAATATACGAATTAATCATATA
TCATTTGATCAAATACCCCTTTTTGTATGGGCAGTAGGAATTACTGCTTTACTTTTATTA
TTATCTTTACCTGTATTAGCTGGTGCTWTTACTATATTATTAACAGATCGAAATCTTAAT
ACTTCATTTTTCGATCCCGCAGGAGGTGGGGATCCTATTTTATATCAA------
>AM231424_W331_angorae_Tur_Ankara
ACACTATATTTTATTTTTGGTATTTGAGCAGGTATAGTAGGAACCTCTTTAAGATTATTA
ATTCGTACTGAATTAGGTAATCCTGGATCTTTAATTGGAGATGATCAAATTTATAATACT
ATTGTAACAGCTCATGCTTTTATTATAATTTTTTTTATAGTTATACCAATTATAATTGGA
GGATTTGGAAATTGATTAATTCCTTTAATATTAGGAGCCCCAGATATAGCTTTTCCTCGA
ATAAATAATATAAGATTTTGATTATTACCCCCCTCATTAACTTTATTAATTTCTAGAAGA
ATTGTANNNNNNNNNNNNNNNNNNGGATGAACAGTTTATCCCCCTTTATCATCTAATATC
GCTCATAGAGGTAGCTCAGTTGATTTAGCTATTTTTTCTTTACATTTAGCAGGAATTTCA
TCAATCTTAGGAGCTATTAATTTTATTACAACTATTATTAATATACGAATTAACCATATA
TCATTTGATCAAATACCTCTCTTTGTATGAGCAGTAGGAATTACCGCTTTACTTTTATTA
TTATCTTTACCTGTATTAGCTGGTGCTATTACTATATTATTAACAGATCGAAATCTTAAT
ACTTCATTTTTTGATCCTGCAGGAGGTGGAGATCCTATTTTATATCAA------
>AM231423_W329_gigantea_Uzb_Chatkal
ACACTATATTTTATTTTTGGTATTTGAGCAGGTATAGTAGGAACCTCTTTAAGATTATTA
ATTCGTACTGAATTAGGTAATCCTGGATCTTTAATTGGAGATGATCAAATTTATAATACT
ATTGTAACAGCTCATGCTTTTATTATAATTTTTTTTATAGTTATACCAATTATAATTGGA
GGATTTGGAAATTGATTAATTCCTTTAATATTAGGAGCCCCAGATATAGCTTTTCCTCGA
ATAAATAATATAAGATTTTGATTATTACCCCCTTCATTAACTTTATTAATTTCTAGAAGA
ATTGNNNNNNNNNNNNNNNNNNNNGGATGAACAGTTTATCCCCCTTTATCATCTAATATC
GCTCATAGAGGTAGTTCAGTTGATTTAGCTATTTTTTCTTTACATTTAGCAGGAATTTCA
TCAATCTTAGGAGCTATTAATTTTATTACAACTATTATTAATATACGAATTAATCATATA
TCATTTGATCAAATACCTCTCTTTGTATGAGCAGTAGGAATTACTGCTTTACTTTTATTA
CTATCTTTACCTGTATTAGCTGGTGCTATTACTATATTATTAACAGATCGAAATCTTAAT
ACTTCATTTTTTGATCCTGCAGGAGGTGGAGATCCTATTTTATATCAA------
>AM231422_W330_orientalis_Zailijskiy
ACACTATATTTTATTTTTGGTATTTGAGCAGGTATAGTAGGAACCTCTTTAAGATTATTA
ATTCGTACTGAATTAGGTAATCCTGGATCTTTAATTGGAGATGATCAAATTTATAATACT
ATTGTAACAGCTCATGCTTTTATTATAATTTTTTTTATAGTTATACCAATTATAATTGGA
GGATTTGGAAATTGATTAATTCCTTTAATATTAGGGGCCCCAGATATAGCTTTTCCTCGA
ATAAATAATATAAGATTTTGATTATTACCCCCTTCATTAACTTTATTAATTTCTAGAAGA
ATTGTAGAAAATGGAGCAGGAACAGGATGAACAGTTTATCCCCCTTTATCATCTAATATC
GCTCATAGAGGTAGTTCAGTTGATTTAGCTATTTTTTCTTTACATTTAGCGGGAATTTCA
TCAATCTTAGGAGCTATTAATTTTATTACAACTATTATTAATATACGAATTAATCATATA
TCATTTGATCAAATACCTCTCTTTGTATGAGCAGTAGGAATTACTGCTTTACTTTTATTA
CTATCTTTACCTGTATTAGCTGGTGCTATTACTATATTATTAACAGATCGAAATCTTAAT
ACTTCATTTTTTGATCCTGCAGGAGGTGGAGATCCTATTTTATATCAA------
>AM231421_W292_ochracea_Tj_Zeravsh_
ACACTATATTTTATTTTTGGTATTTGAGCAGGTATAGTAGGAACCTCTTTAAGATTATTA
ATTCGTACTGAATTAGGTAATCCTGGATCTTTAATTGGAGATGATCAAATTTATAATACT
ATTGTAACAGCTCATGCTTTTATTATAATTTTTTTCATAGTTATACCAATTATAATTGGA
GGATTTGGAAATTGATTAATTCCTTTAATATTAGGAGCCCCAGATATAGCTTTTCCTCGA
ATAAATAATATAAGATTTTGATTACTACCCCCTTCATTAACTTTATTAATTTCCAGAAGA
ATTGTAGAAAATGGAGCAGGAACAGGATGAACAGTTTATCCCCCTTTATCATCTAATATC
GCTCATAGAGGTAGTTCAGTTGATTTAGCTATTTTTTCTTTACATTTAGCAGGAATTTCA
TCAATTTTAGGAGCTATTAATTTCATTACAACTATTATTAATATACGAATTAACCATATA
TCATTTGATCAAATACCCCTCTTTGTATGAGCAGTAGGAATTACTGCTTTACTTTTATTA
TTATCTTTACCTGTATTAGCTGGTGCTATTACTATATTATTAACAGATCGAAATCTTAAT
ACTTCATTTTTTGATCCTGCAGGNNGTGGAGATCCTATTTTATATCAA------
>AM231420_W280_farsica_Iran_Fars
ACACTATATTTTATTTTCGGTATTTGAGCAGGTATAGTAGGAACCTCTTTAAGATTATTA
ATTCGTACTGAATTAGGTAATCCTGGATCTTTAATTGGAGATGATCAAATTTATAATACT
ATTGTAACAGCTCATGCTTTTATTATAATCTTTTTTATAGTTATACCAATTATAATTGGA
GGATTTGGAAATTGATTAATTCCTTTAATATTAGGAGCTCCAGATATAGCTTTCCCCCGA
ATAAATAATATAAGATTTTGATTACTCCCCCCCTCATTAACTTTATTAATTTCTAGAAGA
ATTGTAGAAAATGGAGCAGGAACAGGATGAACAGTTTACCCCCCTTTATCATCTAATATT
GCCCACAGAGGTAGTTCAGTTGATTTAGCTATTTTTTCTTTACATTTAGCAGGAATTTCA
TCAATTTTAGGAGCTATTAATTTTATTACAACTATTATTAATATACGAATTAATTATATA
TCATTTGATCAAATACCTCTTTTTGTATGAGCAGTAGGAATTACAGCATTACTTTTATTA
TTATCTTTACCTGTATTAGCTGGTGCTATTACTATATTATTAACAGATCGAAATCTTAAC
ACTTCATTTTTTGATCCTGCANNNNGTGGGGATCCTATTTTATATCAA------
>AM231419_W311_pseudonubilosus_Iran_Urmia
ACACTATATTTTATTTTCGGTATTTGAGCGGGTATAGTAGGAACCTCTTTAAGATTATTA
ATTCGTACTGAATTAGGTAATCCTGGATCTTTAATTGGAGATGATCAAATTTATAACACT
ATTGTAACAGCTCATGCTTTTATTATAATTTTTTTTATAGTTATACCAATTATAATTGGA
GGATTTGGAAATTGATTAATTCCTTTAATATTAGGAGCTCCAGATATAGCTTTTCCTCGA
ATAAATAATATAAGATTTTGATTACTCCCCCCCTCATTAACTTTATTAATTTCTAGAAGA
ATTGTAGAAAATGGAGCAGGAACAGGATGAACAATTTATCCCCCTTTATCATCTAATATT
GCTCATAGAGGTAGTTCAGTTGATTTAGCTATTTTTTCTTTACATTTAGCAGGAATTTCA
TCAATCTTAGGAGCTATTAATTTTATTACAACTATTATTAACATACGAATTAATCATATA
TCATTTGATCAAATACCTCTTTTTGTATGAGCAGTAGGAATTACTGCATTACTTTTATTA
TTATCTTTACCTGTATTAGCTGGTGCTATTACTATATTATTAACAGATCGAAATCTTAAT
ACTTCATTTTTTGATCCTGCAGGANGTGGAGATCCTATTTTATATCAA------
>AM231418_W335_sheljuzhkoi_Tur_Adana
ACACTATATTTTATTTTTGGTATTTGAGCAGGTATAGTAGGAACCTCTTTAAGATTATTA
ATTCGTACTGAATTAGGTAATCCTGGATCTTTAATTAGAGATGATCAAATTTATAATACT
ATTGTAACAGCTCATGCTTTTATTATAATTTTTTTTATAGTTATACCAATTATAATTGGA
GGATTTGGAAATTGATTAATTCCTTTAATATTAGGAGCCCCAGATATAGCTTTTCCTCGA
ATAAATAATATAAGATTTTGATTACTTCCCCCTTCATTAACTTTATTAATTTCTAGAAGA
ATTGNNNNNNNNNNNNNNNNNNNNGGATGAACAGTTTATCCCCCTTTATCATCTAATATT
GCTCATAGAGGTAGTTCAGTTGATTTAGCTATTTTTTCTTTACATTTAGCAGGAATTTCA
TCAATCTTAGGAGCTATTAATTTTATTACAACTATTATTAATATACGAATTAATAATATA
TCATTTGATCAAATACCTCTTTTTGTATGAGCAGTAGGAATTACTGCATTACTTTTATTA
TTATCCCTACCTGTATTAGCTGGTGCTATTACTATATTATTAACAGATCGAAATCTTAAT
ACTTCATTTTTTGATCCCGCAGGAGGTGGAGATCCTATTTTATATCAA------
>AM231417_W78_parmenides_Fr
ACATTATATTTTATTTTTGGTATTTGAGCAGGTATAGTAGGAACCTCTTTAAGATTATTA
ATTCGTACTGAATTAGGTAATCCTGGATCTTTAATTGGAGATGATCAAATTTATAATACT
ATTGTAACAGCTCATGCTTTTATTATAATTTTTTTTATAGTTATACCAATTATAATTGGA
GGATTTGGAAATTGATTAATTCCTTTAATATTAGGAGCCCCAGATATAGCTTTCCCCCGA
ATAAATAATATAAGATTTTGATTACTACCCCCTTCATTAACCTTATTAATTTCTAGAAGA
ATTGTAGAAAATGGAGCAGGAACTGGATGAACAGTTTACCCCCCTTTATCATCTAATATT
GCTCATAGAGGAAGTTCAGTTGATTTAGCTATTTTTTCCTTACATTTAGCAGGAATTTCA
TCAATCTTAGGAGCTATTAATTTTATTACAACTATTATTAATATACGAATTAATCATATA
TCATTCGATCAAATACCTCTTTTTGTATGAGCAGTAGGAATTACTGCTTTACTCTTATTA
TTATCATTACCTGTATTAGCTGGTGCTATTACTATATTATTAACAGATCGAAATCTTAAT
ACTTCATTTTTTGATCCAGCAGGGGGTGGTGATCCTATTTTATATCAA------
>EU836682_h_1.32_Rus
------------------------------------------------------------
------------------------------------------------------------
------------------------------------------------------------
------------------------------------------------GCTTTTCCTCGA
ATAAATAATATAAGATTTTGATTACTACCCCCCTCATTAACTTTATTAATTTCTAGAAGA
ATTGTAGAAAATGGAGCAGGAACAGGATGAACAGTTTATCCCCCTTTATCATCTAATATC
GCTCATAGAGGTAGTTCAGTTGATTTAGCTATTTTTTCTTTACATTTAGCAGGAATTTCA
TCAATCTTAGGAGCTATTAATTTTATTACAACTATTATTAATATACGAATTAACCATATA
TCATTTGATCAAATACCTCTCTTTGTATGAGCAGTAGGAATTACTGCTTTACTTTTATTA
TTATCTTTACCTGTATTAGCTGGTGCTATTACTATATTATTAACAGATCGAAATCTTAAT
ACTTCATTTTTTGATCCTGCAGGAGGTGGGGATCCTATTTTATATCAACATTTA
>EU836681_h_1.31_Rus
------------------------------------------------------------
------------------------------------------------------------
------------------------------------------------------------
------------------------------------------------GCTTTTCCTCGA
ATAAATAATATAAGATTTTGATTACTACCCCCCTCATTAACTTTATTAATTTCTAGAAGA
ATTGTAGAAAATGGAGCAGGAACAGGATGAACAATTTATCCCCCTTTATCATCTAATATC
GCTCATAGAGGTAGTTCAGTTGATTTAGCTATTTTTTCTTTACATTTAGCAGGAATTTCA
TCAATCTTAGGAGCTATTAATTTTATTACAACTATTATTAATATACGAATTAACCATATA
TCATTTGATCAAATACCTCTCTTTGTATGAGCAGTAGGAATTACTGCTTTACTTTTATTA
TTATCTTTACCTGTATTAGCTGGTGCTATTACTATATTATTAACAGATCGAAATCTTAAT
ACTTCATTTTTTGATCCTGCAGGAGGTGGGGATCCTATTTTATATCAACATTTA
>EU836680_A Bo Bu_Cr_Cz_Hu_Sl Li Fi Po Ru
------------------------------------------------------------
------------------------------------------------------------
------------------------------------------------------------
------------------------------------------------GCTTTTCCTCGA
ATAAATAATATAAGATTTTGATTACTACCCCCCTCATTAACTTTATTAATTTCTAGAAGA
ATTGTAGAAAATGGAGCAGGAACAGGATGAACAGTTTATCCCCCTTTATCATCTAATATC
GCTCATAGAGGTAGTTCAGTTGATTTAGCTATTTTTTCTTTACATTTAGCAGGAATTTCA
TCAATCTTAGGAGCTATTAATTTTATTACAACTATTATTAATATACGAATTAACCATATA
TCATTTGATCAAATACCTCTCTTTGTATGAGCAGTAGGAATTACTGCTTTACTTTTATTA
TTATCTTTACCTGTATTAGCTGGTGCTATTACTATATTATTAACAGATCGAAATCTTAAT
ACTTCATTTTTTGATCCTGCAGGAGGTGGAGATCCTATTTTATATCAACATTTA
>EU836675_h_1.19_It
------------------------------------------------------------
------------------------------------------------------------
------------------------------------------------------------
------------------------------------------------GCTTTCCCTCGA
ATAAATAATATAAGATTTTGATTACTACCCCCCTCATTAACTTTATTAATTTCTAGAAGA
ATTGTAGAAAATGGAGCAGGAACAGGATGAACAGTTTATCCCCCTTTATCATCTAATATT
GCTCATAGAGGTAGTTCAGTTGATTTAGCTATTTTTTCTTTACATTTAGCAGGAATTTCA
TCAATCTTAGGAGCTATTAATTTTATTACAACTATTATTAATATACGAATTAACCATATA
TCATTTGATCAAATACCTCTCTTTGTATGAGCAGTAGGAATTACTGCTTTACTTTTATTA
TTATCTTTACCTGTATTAGCTGGTGCTATTACTATATTATTAACAGATCGAAATCTTAAT
ACTTCATTTTTTGATCCTGCAGGAGGTGGAGATCCTATTTTATATCAACATTTA
>EU836674_h_1.18_At_It
------------------------------------------------------------
------------------------------------------------------------
------------------------------------------------------------
------------------------------------------------GCTTTTCCTCGA
ATAAATAATATAAGATTTTGATTACTACCCCCCTCATTAACTTTATTAATTTCTAGAAGA
ATTGTAGAAAATGGAGCAGGAACAGGATGAACAGTTTATCCCCCTTTATCATCTAATATT
GCTCATAGAGGTAGTTCAGTTGATTTAGCTATTTTTTCTTTACATTTAGCAGGAATTTCA
TCAATCTTAGGAGCTATTAATTTTATTACAACTATTATTAATATACGAATTAACCATATA
TCATTTGATCAAATACCTCTCTTTGTATGAGCAGTAGGAATTACTGCTTTACTTTTATTA
TTATCTTTACCTGTATTAGCTGGTGCTATTACTATATTATTAACAGATCGAAATCTTAAT
ACTTCATTTTTTGATCCTGCAGGAGGTGGAGATCCTATTTTATATCAACATTTA
>EU836672_h_1.10_It
------------------------------------------------------------
------------------------------------------------------------
------------------------------------------------------------
------------------------------------------------GCTTTCCCTCGA
ATAAATAATATAAGATTTTGATTACTACCCCCCTCATTAACTTTATTAATTTCTAGAAGA
ATTGTAGAAAATGGGGCAGGAACAGGATGAACAGTTTATCCCCCTTTATCATCTAATATC
GCTCATAGAGGTAGTTCAGTTGATTTAGCTATTTTTTCTTTACATTTAGCAGGAATTTCA
TCAATCTTAGGAGCTATTAATTTTATTACAACTATTATTAATATACGAATTAACCATATA
TCATTTGATCAAATACCTCTCTTTGTATGAGCAGTAGGAATTACTGCTTTACTTTTATTA
TTATCTTTACCTGTATTAGCTGGTGCTATTACTATATTATTAACAGATCGAAATCTTAAT
ACTTCATTTTTTGATCCTGCAGGAGGTGGAGATCCTATTTTATATCAACATTTA
>EU836671_h_1.09_It
------------------------------------------------------------
------------------------------------------------------------
------------------------------------------------------------
------------------------------------------------GCTTTTCCTCGA
ATAAATAATATAAGATTTTGATTACTACCCCCCTCATTAACTTTATTAATTTCTAGAAGA
ATTGTAGAAAATGGGGCAGGAACAGGATGAACAGTTTATCCCCCTTTATCATCTAATATC
GCTCATAGAGGTAGTTCAGTTGATTTAGCTATTTTTTCTTTACATTTAGCAGGAATTTCA
TCAATCTTAGGAGCTATTAATTTTATTACAACTATTATTAATATACGAATTAACCATATA
TCATTTGATCAAATACCTCTCTTTGTATGAGCAGTAGGAATTACTGCTTTACTTTTATTA
TTATCTTTACCTGTATTAGCTGGTGCTATTACTATATTATTAACAGATCGAAATCTTAAT
ACTTCATTTTTTGATCCTGCAGGAGGTGGAGATCCTATTTTATATCAACATTTA
>EU836670_h_1.07_Gre
------------------------------------------------------------
------------------------------------------------------------
------------------------------------------------------------
------------------------------------------------GCTTTTCCTCGA
ATAAATAATATAAGATTTTGATTACTACCCCCCTCATTAACTTTATTAATTTCTAGAAGA
ATTGTAGAAAATGGAGCAGGAACAGGATGAACAATTTATCCCCCTTTATCATCTAATATC
GCTCATAGAGGTAGTTCAGTTGATTTAGCTATTTTTTCTTTACATTTAGCAGGAATTTCA
TCAATCTTAGGGGCTATTAATTTTATTACAACTATTATTAATATACGAATTAACCATATA
TCATTTGATCAAATACCTCTCTTTGTATGAGCAGTAGGAATTACTGCTTTACTTTTATTA
TTATCTTTACCTGTATTAGCTGGTGCTATTACTATATTATTAACAGATCGAAATCTTAAT
ACTTCATTTTTTGATCCTGCAGGAGGTGGAGATCCTATTTTATATCAACATTTA
>EU836669_h_1.06_Gre
------------------------------------------------------------
------------------------------------------------------------
------------------------------------------------------------
------------------------------------------------GCTTTCCCTCGA
ATAAATAATATAAGATTTTGATTACTACCCCCCTCATTAACTTTATTAATTTCTAGAAGA
ATTGTAGAAAATGGAGCAGGAACAGGATGAACAGTTTATCCCCCTTTATCATCTAATATA
GCTCATAGAGGTAGTTCAGTTGATTTAGCTATTTTTTCTTTACATTTAGCAGGAATTTCA
TCAATCTTAGGAGCTATTAATTTTATTACAACTATTATTAATATACGAATTAACCATATA
TCATTTGATCAAATACCTCTCTTTGTATGAGCAGTAGGAATTACTGCTTTACTTTTATTA
TTATCTTTACCTGTATTAGCTGGTGCTATTACTATATTATTAACAGATCGAAATCTTAAT
ACTTCATTTTTTGATCCTGCAGGAGGTGGAGATCCTATTTTATATCAACATTTA
>EU836668_h_1.05_Gre
------------------------------------------------------------
------------------------------------------------------------
------------------------------------------------------------
------------------------------------------------GCTTTCCCTCGA
ATAAATAATATAAGATTTTGATTACTACCCCCCTCATTAACTTTATTAATTTCTAGAAGA
ATTGTAGAAAATGGAGCAGGAACAGGATGAACAGTTTATCCCCCTTTATCATCTAATATC
GCTCATAGAGGTAGTTCAGTTGATTTAGCTATTTTTTCTTTACATTTAGCAGGAATTTCA
TCAATCTTAGGGGCTATTAATTTTATTACAACTATTATTAATATACGAATTAACCATATA
TCATTTGATCAAATACCTCTCTTTGTATGAGCAGTAGGAATTACTGCTTTACTTTTATTA
TTATCTTTACCTGTATTAGCTGGTGCTATTACTATATTATTAACAGATCGAAATCTTAAT
ACTTCATTTTTTGATCCTGCAGGAGGTGGAGATCCTATTTTATATCAACATTTA
>EU836667_h_1.04_Gre
------------------------------------------------------------
------------------------------------------------------------
------------------------------------------------------------
------------------------------------------------GCTTTCCCTCGA
ATAAATAATATAAGATTTTGATTACTACCCCCCTCATTAACTTTATTAATTTCTAGAAGA
ATTGTAGAAAATGGAGCAGGAACAGGATGAACAGTTTATCCCCCTTTATCATCTAATATC
GCTCATAGAGGTAGTTCAGTTGATTTAGCTATTTTTTCTTTACATTTAGCAGGAATTTCA
TCAATCTTAGGGGCTATTAATTTTATTACAACTATTATTAATATACGAATTAACCATATA
TCATTTGATCAAATACCTCTCTTTGTATGAGCAGTAGGAATTACTGCTTTACTTTTATTA
TTATCTTTACCCGTATTAGCTGGTGCTATTACTATATTATTAACAGATCGAAATCTTAAT
ACTTCATTTTTTGATCCTGCAGGAGGTGGAGATCCTATTTTATATCAACATTTA
>EU836666_h_1.03_Mac
------------------------------------------------------------
------------------------------------------------------------
------------------------------------------------------------
------------------------------------------------GCTTTTCCTCGA
ATAAATAATATAAGATTTTGATTACTACCCCCCTCATTAACTTTATTAATTTCTAGAAGA
ATTGTAGAAAATGGAGCAGGAACAGGATGAACAGTTTATCCCCCTTTATCATCTAATATC
GCTCATAGAGGTAGTTCAGTTGATTTAGCTATTTTTTCTTTACATTTAGCGGGAATTTCA
TCAATCTTAGGGGCTATTAATTTTATTACAACTATTATTAATATACGAATTAACCATATA
TCATTTGATCAAATACCTCTCTTTGTATGAGCAGTAGGAATTACTGCTTTACTTTTATTA
TTATCTTTACCTGTATTAGCTGGTGCTATTACTATATTATTAACAGATCGAAATCTTAAT
ACTTCATTTTTTGATCCTGCAGGAGGTGGAGATCCTATTTTATATCAACATTTA
>EU836665_h_1.02_Gre_Mac
------------------------------------------------------------
------------------------------------------------------------
------------------------------------------------------------
------------------------------------------------GCTTTTCCTCGA
ATAAATAATATAAGATTTTGATTACTACCCCCCTCATTAACTTTATTAATTTCTAGAAGA
ATTGTAGAAAATGGAGCAGGAACAGGATGAACAGTTTATCCCCCTTTATCATCTAATATC
GCTCATAGAGGTAGTTCAGTTGATTTAGCTATTTTTTCTTTACATTTAGCAGGAATTTCA
TCAATCTTAGGGGCTATTAATTTTATTACAACTATTATTAATATACGAATTAACCATATA
TCATTTGATCAAATACCTCTCTTTGTATGAGCAGTAGGAATTACTGCTTTACTTTTATTA
TTATCTTTACCTGTATTAGCTGGTGCTATTACTATATTATTAACAGATCGAAATCTTAAT
ACTTCATTTTTTGATCCTGCAGGAGGTGGAGATCCTATTTTATATCAACATTTA
>EU836664_h_2.06_At It
------------------------------------------------------------
------------------------------------------------------------
------------------------------------------------------------
------------------------------------------------GCTTTTCCTCGA
ATAAATAATATAAGATTTTGATTGCTACCCCCCTCATTAACTTTATTAATTTCTAGAAGA
ATTGTAGAAAATGGAGCAGGAACAGGATGAACAGTTTATCCCCCTTTATCATCTAATATC
GCTCATAGAGGTAGTTCAGTTGATTTAGCTATTTTTTCTTTACATTTAGCAGGAATTTCA
TCAATCTTAGGAGCTATTAATTTTATTACAACTATTATTAATATACGAATTAACCATATA
TCATTTGATCAAATACCTCTCTTTGTATGAGCAGTAGGAATTACTGCTTTACTTTTATTA
TTATCTTTACCTGTATTAGCTGGTGCTATTACTATATTATTAACAGATCGAAATCTTAAT
ACTTCATTTTTTGATCCTGCAGGAGGTGGAGATCCTATTTTATATCAACATTTA
>EU836663_h_2.05_It
------------------------------------------------------------
------------------------------------------------------------
------------------------------------------------------------
------------------------------------------------GCTTTCCCTCGA
ATAAATAATATAAGATTTTGATTGCTACCCCCCTCATTAACTTTATTAATTTCTAGAAGA
ATTGTAGAAAATGGAGCAGGAACAGGATGAACAGTTTATCCCCCTTTATCATCTAATATC
GCTCATAGAGGTAGTTCAGTTGATTTAGCTATTTTTTCTTTACATTTAGCAGGAATTTCA
TCAATCTTAGGAGCTATTAATTTTATTACAACTATTATTAATATACGAATTAACCATATA
TCATTTGATCAAATACCTCTCTTTGTATGAGCAGTAGGAATTACTGCTTTACTTTTATTA
TTATCTTTACCTGTATTAGCTGGTGCTATTACTATATTATTAACAGATCGAAATCTTAAT
ACTTCATTTTTTGATCCTGCAGGAGGTGGAGATCCTATTTTATATCAACATTTA
>BPALB154-16 Israel Hermon 6 ado4
ACACTATATTTTATTTTTGGTATTTGAGCAGGTATAGTAGGAACCTCTTTAAGATTATTA
ATTCGTACTGAATTAGGTAATCCTGGATCTTTAATTAGAGATGATCAAATTTATAATACT
ATTGTAACAGCTCATGCTTTTATTATAATTTTTTTTATAGTTATACCAATTATAATTGGA
GGATTTGGAAATTGATTAATTCCTTTAATATTAGGAGCTCCAGATATAGCTTTTCCTCGA
ATAAATAATATAAGATTTTGATTACTTCCCCCTTCATTAACTTTATTAATTTCTAGAAGA
ATTGTAGAAAATGGGGCAGGAACAGGATGAACAGTTTATCCCCCTTTATCATCTAATATT
GCTCATAGAGGTAGTTCAGTTGATTTAGCTATTTTTTCTTTACATTTAGCAGGAATTTCA
TCAATCTTAGGAGCTATTAATTTTATTACAACTATTATTAATATACGAATTAATAATATA
TCATTTGATCAAATACCTCTTTTTGTATGAGCAGTAGGAATTACTGCATTACTTTTATTA
TTATCCCTACCTGTATTAGCTGGTGCTATTACTATATTATTAACAGATCGAAATCTTAAT
ACTTCATTTTTTGATCCCGCAGGAGGTGGAGATCCTATTTTATATCAACACTTA
